# Supplementary material for: Tetra-μ-benzoato-bis­{[4-(pyrrolidin-1-yl)pyridine]zinc(II)}
Source: Acta Crystallogr Sect E Struct Rep Online. 2009 Dec 12;66(Pt 1):m61–2. doi: 10.1107/S1600536809052714 (PMC2980161; doi:10.1107/S1600536809052714)
Supplement: Supplementary file 1 [file e-66-00m61-sup1.cif]

##############################################################################
###                                                                        ###
###        Electronic paper (Acta Crystallographica Section E)             ###
###                                                                        ###
##############################################################################
#                                                                            #
# This CIF contains the data in a paper accepted for publication in Acta     #
# Crystallographica Section E. It conforms to the requirements of Notes      #
# for Authors for Section E, and has been peer reviewed under the auspices   #
# of the IUCr Commission on Journals.                                        #
#                                                                            #
# Full details of the Crystallographic Information File format               #
# are given in the paper "The Crystallographic Information File (CIF):       #
# a New Standard Archive File for Crystallography" by S. R. Hall, F. H.      #
# Allen and I. D. Brown [Acta Cryst. (1991), A47, 655-685].                  #
#                                                                            #
# The current version of the core CIF dictionary is obtainable from          #
# ftp://ftp.iucr.org/pub/cif_core.dic. The current version number is 2.4.    #
#                                                                            #
# Software is freely available for graphical display of the structure(s) in  #
# this CIF.  For information consult the CIF home page http://www.iucr.org/  #
# cif/home.html                                                              #
#                                                                            #
# This file may be used for bona fide research purposes within the           #
# scientific community so long as proper attribution is given to the journal # 
# article from which it was obtained.                                        #
#                                                                            #
##############################################################################
                                             
data_I
_audit_creation_method     SHELXTL
_chemical_name_systematic
;
Tetra-\m-benzoato-bis{[4-(pyrrolidin-1-yl)pyridine]zinc(II)}
;
_chemical_name_common     ?
_chemical_formula_moiety     'C46 H44 N4 O8 Zn2'
_chemical_formula_sum     'C46 H44 N4 O8 Zn2'
_chemical_formula_iupac     '[Zn2 (C7 H5 O2)4 (C9 H12 N2)2]'
_chemical_formula_weight     911.59
_chemical_melting_point     ?
_symmetry_cell_setting     Monoclinic
_symmetry_space_group_name_H-M     'P 21/n'
_symmetry_space_group_name_Hall     '-P 2yn'
loop_
    _symmetry_equiv_pos_as_xyz
    'x, y, z'
    '-x+1/2, y+1/2, -z+1/2'
    '-x, -y, -z'
    'x-1/2, -y-1/2, z-1/2'
_cell_length_a     11.0021(11)
_cell_length_b     11.4303(11)
_cell_length_c     16.9508(16)
_cell_angle_alpha     90.00
_cell_angle_beta     93.869(2)
_cell_angle_gamma     90.00
_cell_volume     2126.8(4)
_cell_formula_units_Z     2
_cell_measurement_reflns_used     1481
_cell_measurement_theta_min     2.28
_cell_measurement_theta_max     19.21
_cell_measurement_temperature     293(2)
_exptl_crystal_description     'plate'
_exptl_crystal_colour     'colorless'
_exptl_crystal_size_max     0.08
_exptl_crystal_size_mid     0.08
_exptl_crystal_size_min     0.01
_exptl_crystal_density_diffrn     1.423
_exptl_crystal_density_meas     ?
_exptl_crystal_density_method     'not measured'
_exptl_crystal_F_000     944
_exptl_absorpt_coefficient_mu     1.186
_exptl_absorpt_correction_type     multi-scan
_exptl_absorpt_process_details     '(SADABS; Bruker, 1997)'
_exptl_absorpt_correction_T_min     0.909
_exptl_absorpt_correction_T_max     0.988
_exptl_special_details
;
;
_diffrn_ambient_temperature     293(2)
_diffrn_radiation_type     MoK\a
_diffrn_radiation_wavelength     0.71073
_diffrn_radiation_source     'fine-focus sealed tube'
_diffrn_radiation_monochromator     graphite
_diffrn_measurement_device_type     'Bruker SMART CCD'
_diffrn_measurement_method     '\f and \w scans'
_diffrn_detector_area_resol_mean     ?
_diffrn_reflns_number     11271
_diffrn_reflns_av_R_equivalents     0.0679
_diffrn_reflns_av_sigmaI/netI     0.1014
_diffrn_reflns_theta_min     2.14
_diffrn_reflns_theta_max     26.00
_diffrn_reflns_theta_full     26.00
_diffrn_measured_fraction_theta_max     0.995
_diffrn_measured_fraction_theta_full     0.995
_diffrn_reflns_limit_h_min     -13
_diffrn_reflns_limit_h_max     13
_diffrn_reflns_limit_k_min     -13
_diffrn_reflns_limit_k_max     14
_diffrn_reflns_limit_l_min     -17
_diffrn_reflns_limit_l_max     20
_diffrn_standards_number     ?
_diffrn_standards_interval_count     ?
_diffrn_standards_interval_time     ?
_diffrn_standards_decay_%     ?
_refine_special_details
;
Refinement of <i>F</i>^2^ against ALL reflections. The weighted <i>R</i>-factor
<i>wR</i> and goodness of fit <i>S</i> are based on <i>F</i>^2^, conventional
<i>R</i>-factors <i>R</i> are based on <i>F</i>, with <i>F</i> set to zero for
negative <i>F</i>^2^. The threshold expression of <i>F</i>^2^ >
\s(<i>F</i>^2^) is used only for calculating <i>R</i>-factors(gt) <i>etc</i>.
and is not relevant to the choice of reflections for refinement.
<i>R</i>-factors based on <i>F</i>^2^ are statistically about twice as large
as those based on <i>F</i>, and <i>R</i>- factors based on ALL data will be
even larger.
;
_reflns_number_total     4159
_reflns_number_gt     2284
_reflns_threshold_expression     'I>2\s(I)'
_refine_ls_structure_factor_coef     Fsqd
_refine_ls_matrix_type     full
_refine_ls_R_factor_all     0.1044
_refine_ls_R_factor_gt     0.0533
_refine_ls_wR_factor_gt     0.1459
_refine_ls_wR_factor_ref     0.1790
_refine_ls_goodness_of_fit_ref     0.901
_refine_ls_restrained_S_all     0.901
_refine_ls_number_reflns     4159
_refine_ls_number_parameters     270
_refine_ls_number_restraints     7
_refine_ls_hydrogen_treatment     constr
_refine_ls_weighting_scheme     calc
_refine_ls_weighting_details
                 'calc w=1/[\s^2^(Fo^2^)+(0.1079P)^2^] where P=(Fo^2^+2Fc^2^)/3'
_atom_sites_solution_hydrogens     geom
_atom_sites_solution_primary     direct
_atom_sites_solution_secondary     difmap
_refine_ls_shift/su_max     0.000
_refine_ls_shift/su_mean     0.000
_refine_diff_density_max     0.944
_refine_diff_density_min     -0.709
_refine_ls_extinction_method     none
_refine_ls_extinction_coef     ?
loop_
    _atom_type_symbol
    _atom_type_description
    _atom_type_scat_dispersion_real
    _atom_type_scat_dispersion_imag
    _atom_type_scat_source
    'C' 'C' 0.0033 0.0016
                         'International Tables Vol C Tables 4.2.6.8 and 6.1.1.4'
    'H' 'H' 0.0000 0.0000
                         'International Tables Vol C Tables 4.2.6.8 and 6.1.1.4'
    'N' 'N' 0.0061 0.0033
                         'International Tables Vol C Tables 4.2.6.8 and 6.1.1.4'
    'O' 'O' 0.0106 0.0060
                         'International Tables Vol C Tables 4.2.6.8 and 6.1.1.4'
    'Zn' 'Zn' 0.2839 1.4301
                         'International Tables Vol C Tables 4.2.6.8 and 6.1.1.4'
_computing_data_collection     'SMART (Bruker, 1997)'
_computing_cell_refinement     'SAINT (Bruker, 1997)'
_computing_data_reduction     'SAINT (Bruker, 1997)'
_computing_structure_solution     'SHELXS97 (Sheldrick, 2008)'
_computing_structure_refinement     'SHELXL97 (Sheldrick, 2008)'
_computing_molecular_graphics     'SHELXTL (Sheldrick, 2008)'
_computing_publication_material     'SHELXTL (Sheldrick, 2008)'
loop_
    _atom_site_type_symbol
    _atom_site_label
    _atom_site_fract_x
    _atom_site_fract_y
    _atom_site_fract_z
    _atom_site_U_iso_or_equiv
    _atom_site_adp_type
    _atom_site_calc_flag
    _atom_site_refinement_flags
    _atom_site_occupancy
    _atom_site_disorder_assembly
    _atom_site_disorder_group
    Zn Zn1 0.11885(5) 0.44449(5) 0.02560(4) 0.0380(2) Uani d . 1 . .
    O O11 0.1576(4) 0.5331(3) -0.0760(2) 0.0524(11) Uani d . 1 . .
    O O12 0.0192(4) 0.3879(4) 0.1160(2) 0.0574(11) Uani d . 1 . .
    O O21 0.1591(3) 0.5941(3) 0.0872(2) 0.0528(10) Uani d . 1 . .
    O O22 0.0201(4) 0.3274(3) -0.0446(2) 0.0562(11) Uani d . 1 . .
    N N31 0.2720(4) 0.3488(4) 0.0436(2) 0.0389(10) Uani d . 1 . .
    N N32 0.5772(4) 0.1339(4) 0.0637(3) 0.0494(12) Uani d . 1 . .
    C C11 0.0949(5) 0.5977(5) -0.1189(3) 0.0409(13) Uani d . 1 . .
    C C12 0.1545(5) 0.6638(4) -0.1822(3) 0.0428(14) Uani d . 1 . .
    C C13 0.2792(6) 0.6570(5) -0.1882(3) 0.0556(16) Uani d . 1 . .
    H H13 0.3250 0.6061 -0.1554 0.067 Uiso calc R 1 . .
    C C14 0.3364(7) 0.7242(6) -0.2419(4) 0.072(2) Uani d . 1 . .
    H H14 0.4207 0.7224 -0.2436 0.086 Uiso calc R 1 . .
    C C15 0.2653(9) 0.7955(7) -0.2942(5) 0.089(3) Uani d . 1 . .
    H H15 0.3025 0.8385 -0.3325 0.107 Uiso calc R 1 . .
    C C16 0.1429(8) 0.8024(6) -0.2898(4) 0.074(2) Uani d . 1 . .
    H H16 0.0974 0.8523 -0.3236 0.089 Uiso calc R 1 . .
    C C17 0.0854(6) 0.7365(5) -0.2356(3) 0.0542(15) Uani d . 1 . .
    H H17 0.0011 0.7397 -0.2342 0.065 Uiso calc R 1 . .
    C C21 0.0822(6) 0.6758(5) 0.0839(3) 0.0444(14) Uani d . 1 . .
    C C22 0.1148(5) 0.7854(4) 0.1296(3) 0.0384(13) Uani d . 1 . .
    C C23 0.0408(6) 0.8808(5) 0.1229(4) 0.0638(18) Uani d . 1 . .
    H H23 -0.0297 0.8774 0.0894 0.077 Uiso calc R 1 . .
    C C24 0.0676(7) 0.9824(6) 0.1645(5) 0.084(3) Uani d . 1 . .
    H H24 0.0174 1.0476 0.1580 0.101 Uiso calc R 1 . .
    C C25 0.1670(8) 0.9853(6) 0.2142(5) 0.082(2) Uani d . 1 . .
    H H25 0.1835 1.0527 0.2438 0.098 Uiso calc R 1 . .
    C C26 0.2463(7) 0.8915(6) 0.2234(4) 0.0710(19) Uani d . 1 . .
    H H26 0.3159 0.8950 0.2576 0.085 Uiso calc R 1 . .
    C C27 0.2173(6) 0.7926(5) 0.1794(4) 0.0579(17) Uani d . 1 . .
    H H27 0.2695 0.7286 0.1838 0.069 Uiso calc R 1 . .
    C C31 0.3724(5) 0.3727(5) 0.0069(3) 0.0455(14) Uani d . 1 A .
    H H31 0.3719 0.4391 -0.0249 0.055 Uiso calc R 1 . .
    C C32 0.4768(5) 0.3064(5) 0.0126(4) 0.0531(16) Uani d . 1 . .
    H H32 0.5441 0.3287 -0.0142 0.064 Uiso calc R 1 A .
    C C33 0.4810(5) 0.2046(5) 0.0591(3) 0.0422(13) Uani d . 1 A .
    C C34 0.3747(5) 0.1802(5) 0.0984(4) 0.0517(16) Uani d . 1 . .
    H H34 0.3719 0.1152 0.1312 0.062 Uiso calc R 1 A .
    C C35 0.2759(5) 0.2528(5) 0.0879(3) 0.0478(15) Uani d . 1 A .
    H H35 0.2066 0.2335 0.1136 0.057 Uiso calc R 1 . .
    C C36 0.6859(5) 0.1549(5) 0.0198(4) 0.0573(17) Uani d D 1 A 1
    H H36A 0.7297 0.2235 0.0398 0.069 Uiso calc PR 0.47(2) B 1
    H H36B 0.6639 0.1656 -0.0361 0.069 Uiso calc PR 0.47(2) B 1
    C C37 0.7631(14) 0.0439(11) 0.0341(9) 0.054(4) Uiso d PD 0.47(2) A 1
    H H37A 0.7416 -0.0159 -0.0050 0.065 Uiso calc PR 0.47(2) B 1
    H H37B 0.8495 0.0607 0.0340 0.065 Uiso calc PR 0.47(2) B 1
    C C38 0.7273(7) 0.008(2) 0.1161(9) 0.067(6) Uiso d PD 0.47(2) A 1
    H H38A 0.7685 0.0566 0.1567 0.080 Uiso calc PR 0.47(2) B 1
    H H38B 0.7467 -0.0731 0.1268 0.080 Uiso calc PR 0.47(2) B 1
    C C39 0.5882(5) 0.0289(5) 0.1122(4) 0.0607(18) Uani d D 1 A 1
    H H39A 0.5441 -0.0362 0.0872 0.073 Uiso calc PR 0.47(2) B 1
    H H39B 0.5595 0.0420 0.1643 0.073 Uiso calc PR 0.47(2) B 1
    H H36C 0.7113 0.2360 0.0238 0.069 Uiso calc PR 0.53(2) B 2
    H H36D 0.6710 0.1345 -0.0355 0.069 Uiso calc PR 0.53(2) B 2
    C C37A 0.7824(9) 0.0733(12) 0.0611(11) 0.073(5) Uiso d PD 0.53(2) A 2
    H H37C 0.8362 0.0425 0.0231 0.088 Uiso calc PR 0.53(2) B 2
    H H37D 0.8310 0.1156 0.1016 0.088 Uiso calc PR 0.53(2) B 2
    C C38A 0.7126(9) -0.0257(12) 0.0979(11) 0.063(5) Uiso d PD 0.53(2) A 2
    H H38C 0.7539 -0.0514 0.1473 0.076 Uiso calc PR 0.53(2) B 2
    H H38D 0.7034 -0.0919 0.0622 0.076 Uiso calc PR 0.53(2) B 2
    H H39C 0.5231 -0.0254 0.0971 0.073 Uiso calc PR 0.53(2) B 2
    H H39D 0.5839 0.0486 0.1676 0.073 Uiso calc PR 0.53(2) B 2
loop_
    _atom_site_aniso_label
    _atom_site_aniso_U_11
    _atom_site_aniso_U_22
    _atom_site_aniso_U_33
    _atom_site_aniso_U_12
    _atom_site_aniso_U_13
    _atom_site_aniso_U_23
    Zn1 0.0382(4) 0.0339(3) 0.0421(4) 0.0065(3) 0.0043(3) 0.0011(3)
    O11 0.061(3) 0.051(2) 0.047(2) 0.011(2) 0.011(2) 0.017(2)
    O12 0.055(3) 0.064(3) 0.056(3) 0.007(2) 0.016(2) 0.016(2)
    O21 0.052(3) 0.040(2) 0.064(3) 0.007(2) -0.011(2) -0.010(2)
    O22 0.054(3) 0.050(2) 0.063(3) -0.002(2) -0.010(2) -0.014(2)
    N31 0.038(3) 0.038(2) 0.041(3) 0.005(2) 0.002(2) 0.005(2)
    N32 0.043(3) 0.052(3) 0.053(3) 0.016(2) 0.006(2) 0.010(2)
    C11 0.055(4) 0.034(3) 0.035(3) -0.005(3) 0.012(3) -0.003(2)
    C12 0.053(4) 0.037(3) 0.039(3) -0.004(3) 0.012(3) -0.004(3)
    C13 0.063(4) 0.061(4) 0.044(3) -0.008(3) 0.013(3) -0.005(3)
    C14 0.073(5) 0.076(5) 0.068(5) -0.023(4) 0.027(4) -0.015(4)
    C15 0.135(8) 0.071(5) 0.066(5) -0.035(5) 0.046(6) 0.000(4)
    C16 0.109(7) 0.066(5) 0.046(4) -0.005(4) 0.004(4) 0.018(3)
    C17 0.063(4) 0.051(4) 0.048(4) -0.004(3) -0.001(3) 0.008(3)
    C21 0.062(4) 0.035(3) 0.037(3) -0.002(3) 0.017(3) 0.004(2)
    C22 0.037(3) 0.041(3) 0.037(3) -0.007(2) 0.005(3) -0.005(2)
    C23 0.047(4) 0.049(4) 0.096(5) 0.006(3) 0.003(4) -0.018(4)
    C24 0.062(5) 0.060(5) 0.128(7) 0.012(4) -0.026(5) -0.038(5)
    C25 0.103(7) 0.052(4) 0.093(6) -0.013(4) 0.022(5) -0.028(4)
    C26 0.083(5) 0.068(5) 0.059(4) -0.015(4) -0.016(4) -0.013(4)
    C27 0.080(5) 0.038(3) 0.054(4) 0.000(3) 0.000(4) 0.002(3)
    C31 0.040(3) 0.046(3) 0.050(3) 0.003(3) 0.001(3) 0.015(3)
    C32 0.048(4) 0.055(4) 0.058(4) 0.004(3) 0.016(3) 0.012(3)
    C33 0.042(3) 0.041(3) 0.044(3) 0.009(3) 0.001(3) -0.001(3)
    C34 0.053(4) 0.043(3) 0.061(4) 0.011(3) 0.012(3) 0.017(3)
    C35 0.043(3) 0.043(3) 0.059(4) 0.005(3) 0.016(3) 0.011(3)
    C36 0.047(4) 0.064(4) 0.062(4) 0.015(3) 0.013(3) 0.006(3)
    C39 0.061(4) 0.050(4) 0.072(4) 0.017(3) 0.006(4) 0.009(3)
    C36A 0.047(4) 0.064(4) 0.062(4) 0.015(3) 0.013(3) 0.006(3)
    C39A 0.061(4) 0.050(4) 0.072(4) 0.017(3) 0.006(4) 0.009(3)
_geom_special_details
;
All e.s.d.'s (except the e.s.d. in the dihedral angle between two l.s. planes)
are estimated using the full covariance matrix. The cell e.s.d.'s are taken
into account individually in the estimation of e.s.d.'s in distances, angles
and torsion angles; correlations between e.s.d.'s in cell parameters are only
used when they are defined by crystal symmetry. An approximate (isotropic)
treatment of cell e.s.d.'s is used for estimating e.s.d.'s involving l.s.
planes.
;
loop_
    _geom_bond_atom_site_label_1
    _geom_bond_atom_site_label_2
    _geom_bond_site_symmetry_2
    _geom_bond_distance
    _geom_bond_publ_flag
    Zn1 N31 . 2.014(4) ?
    Zn1 O21 . 2.036(4) ?
    Zn1 O12 . 2.048(4) ?
    Zn1 O22 . 2.053(4) ?
    Zn1 O11 . 2.068(4) ?
    Zn1 Zn1 3_565 2.9826(12) ?
    O11 C11 . 1.216(6) ?
    O12 C11 3_565 1.270(6) ?
    O21 C21 . 1.260(6) ?
    O22 C21 3_565 1.268(7) ?
    N31 C35 . 1.329(6) ?
    N31 C31 . 1.333(6) ?
    N32 C33 . 1.330(6) ?
    N32 C39 . 1.454(7) ?
    N32 C36 . 1.470(7) ?
    C11 O12 3_565 1.270(6) ?
    C11 C12 . 1.500(7) ?
    C12 C13 . 1.384(8) ?
    C12 C17 . 1.413(8) ?
    C13 C14 . 1.375(8) ?
    C13 H13 . 0.9300 ?
    C14 C15 . 1.403(11) ?
    C14 H14 . 0.9300 ?
    C15 C16 . 1.356(10) ?
    C15 H15 . 0.9300 ?
    C16 C17 . 1.374(8) ?
    C16 H16 . 0.9300 ?
    C17 H17 . 0.9300 ?
    C21 O22 3_565 1.268(7) ?
    C21 C22 . 1.504(7) ?
    C22 C23 . 1.361(8) ?
    C22 C27 . 1.364(8) ?
    C23 C24 . 1.380(9) ?
    C23 H23 . 0.9300 ?
    C24 C25 . 1.335(11) ?
    C24 H24 . 0.9300 ?
    C25 C26 . 1.384(11) ?
    C25 H25 . 0.9300 ?
    C26 C27 . 1.380(8) ?
    C26 H26 . 0.9300 ?
    C27 H27 . 0.9300 ?
    C31 C32 . 1.374(7) ?
    C31 H31 . 0.9300 ?
    C32 C33 . 1.404(7) ?
    C32 H32 . 0.9300 ?
    C33 C34 . 1.412(7) ?
    C34 C35 . 1.370(7) ?
    C34 H34 . 0.9300 ?
    C35 H35 . 0.9300 ?
    C36 C37 . 1.536(7) ?
    C36 H36A . 0.9700 ?
    C36 H36B . 0.9700 ?
    C37 C38 . 1.525(10) ?
    C37 H37A . 0.9700 ?
    C37 H37B . 0.9700 ?
    C38 C39 . 1.545(7) ?
    C38 H38A . 0.9700 ?
    C38 H38B . 0.9700 ?
    C39 H39A . 0.9700 ?
    C39 H39B . 0.9700 ?
    C37A C38A . 1.524(10) ?
    C37A H37C . 0.9700 ?
    C37A H37D . 0.9700 ?
    C38A H38C . 0.9700 ?
    C38A H38D . 0.9700 ?
loop_
    _geom_angle_atom_site_label_1
    _geom_angle_atom_site_label_2
    _geom_angle_atom_site_label_3
    _geom_angle_site_symmetry_1
    _geom_angle_site_symmetry_3
    _geom_angle
    _geom_angle_publ_flag
    N31 Zn1 O21 . . 103.14(17) ?
    N31 Zn1 O12 . . 101.53(16) ?
    O21 Zn1 O12 . . 89.46(17) ?
    N31 Zn1 O22 . . 97.95(17) ?
    O21 Zn1 O22 . . 158.90(16) ?
    O12 Zn1 O22 . . 86.50(17) ?
    N31 Zn1 O11 . . 100.06(16) ?
    O21 Zn1 O11 . . 88.04(16) ?
    O12 Zn1 O11 . . 158.27(16) ?
    O22 Zn1 O11 . . 88.11(16) ?
    N31 Zn1 Zn1 . 3_565 169.40(13) ?
    O21 Zn1 Zn1 . 3_565 87.02(11) ?
    O12 Zn1 Zn1 . 3_565 81.31(12) ?
    O22 Zn1 Zn1 . 3_565 71.90(12) ?
    O11 Zn1 Zn1 . 3_565 77.01(12) ?
    C11 O11 Zn1 . . 130.8(4) ?
    C11 O12 Zn1 3_565 . 124.6(4) ?
    C21 O21 Zn1 . . 118.5(4) ?
    C21 O22 Zn1 3_565 . 137.7(4) ?
    C35 N31 C31 . . 115.9(4) ?
    C35 N31 Zn1 . . 122.0(3) ?
    C31 N31 Zn1 . . 122.0(4) ?
    C33 N32 C39 . . 124.8(4) ?
    C33 N32 C36 . . 122.8(5) ?
    C39 N32 C36 . . 112.4(4) ?
    O11 C11 O12 . 3_565 125.3(5) ?
    O11 C11 C12 . . 118.4(5) ?
    O12 C11 C12 3_565 . 116.3(5) ?
    C13 C12 C17 . . 118.6(5) ?
    C13 C12 C11 . . 120.5(6) ?
    C17 C12 C11 . . 120.8(5) ?
    C14 C13 C12 . . 121.2(7) ?
    C14 C13 H13 . . 119.4 ?
    C12 C13 H13 . . 119.4 ?
    C13 C14 C15 . . 118.8(7) ?
    C13 C14 H14 . . 120.6 ?
    C15 C14 H14 . . 120.6 ?
    C16 C15 C14 . . 120.8(6) ?
    C16 C15 H15 . . 119.6 ?
    C14 C15 H15 . . 119.6 ?
    C15 C16 C17 . . 120.6(7) ?
    C15 C16 H16 . . 119.7 ?
    C17 C16 H16 . . 119.7 ?
    C16 C17 C12 . . 119.9(6) ?
    C16 C17 H17 . . 120.0 ?
    C12 C17 H17 . . 120.0 ?
    O21 C21 O22 . 3_565 124.9(5) ?
    O21 C21 C22 . . 117.3(6) ?
    O22 C21 C22 3_565 . 117.9(5) ?
    C23 C22 C27 . . 118.0(5) ?
    C23 C22 C21 . . 120.2(5) ?
    C27 C22 C21 . . 121.8(5) ?
    C22 C23 C24 . . 121.6(7) ?
    C22 C23 H23 . . 119.2 ?
    C24 C23 H23 . . 119.2 ?
    C25 C24 C23 . . 118.8(7) ?
    C25 C24 H24 . . 120.6 ?
    C23 C24 H24 . . 120.6 ?
    C24 C25 C26 . . 122.3(7) ?
    C24 C25 H25 . . 118.9 ?
    C26 C25 H25 . . 118.9 ?
    C27 C26 C25 . . 117.0(7) ?
    C27 C26 H26 . . 121.5 ?
    C25 C26 H26 . . 121.5 ?
    C22 C27 C26 . . 122.3(6) ?
    C22 C27 H27 . . 118.8 ?
    C26 C27 H27 . . 118.8 ?
    N31 C31 C32 . . 124.7(5) ?
    N31 C31 H31 . . 117.7 ?
    C32 C31 H31 . . 117.7 ?
    C31 C32 C33 . . 119.5(5) ?
    C31 C32 H32 . . 120.2 ?
    C33 C32 H32 . . 120.2 ?
    N32 C33 C32 . . 122.2(5) ?
    N32 C33 C34 . . 122.2(5) ?
    C32 C33 C34 . . 115.6(5) ?
    C35 C34 C33 . . 119.6(5) ?
    C35 C34 H34 . . 120.2 ?
    C33 C34 H34 . . 120.2 ?
    N31 C35 C34 . . 124.7(5) ?
    N31 C35 H35 . . 117.6 ?
    C34 C35 H35 . . 117.6 ?
    N32 C36 C37 . . 104.2(6) ?
    N32 C36 H36A . . 110.9 ?
    C37 C36 H36A . . 110.9 ?
    N32 C36 H36B . . 110.9 ?
    C37 C36 H36B . . 110.9 ?
    H36A C36 H36B . . 108.9 ?
    C38 C37 C36 . . 100.9(9) ?
    C38 C37 H37A . . 111.6 ?
    C36 C37 H37A . . 111.6 ?
    C38 C37 H37B . . 111.6 ?
    C36 C37 H37B . . 111.6 ?
    H37A C37 H37B . . 109.4 ?
    C37 C38 C39 . . 103.7(8) ?
    C37 C38 H38A . . 111.0 ?
    C39 C38 H38A . . 111.0 ?
    C37 C38 H38B . . 111.0 ?
    C39 C38 H38B . . 111.0 ?
    H38A C38 H38B . . 109.0 ?
    N32 C39 C38 . . 101.2(8) ?
    N32 C39 H39A . . 111.5 ?
    C38 C39 H39A . . 111.5 ?
    N32 C39 H39B . . 111.5 ?
    C38 C39 H39B . . 111.5 ?
    H39A C39 H39B . . 109.3 ?
    C38A C37A H37C . . 110.4 ?
    C38A C37A H37D . . 110.4 ?
    H37C C37A H37D . . 108.6 ?
    C37A C38A H38C . . 111.0 ?
    C37A C38A H38D . . 111.0 ?
    H38C C38A H38D . . 109.0 ?
loop_
    _geom_torsion_atom_site_label_1
    _geom_torsion_atom_site_label_2
    _geom_torsion_atom_site_label_3
    _geom_torsion_atom_site_label_4
    _geom_torsion_site_symmetry_1
    _geom_torsion_site_symmetry_2
    _geom_torsion_site_symmetry_3
    _geom_torsion_site_symmetry_4
    _geom_torsion
    _geom_torsion_publ_flag
    N31 Zn1 O11 C11 . . . . 173.5(5) ?
    O21 Zn1 O11 C11 . . . . -83.5(5) ?
    O12 Zn1 O11 C11 . . . . 0.1(8) ?
    O22 Zn1 O11 C11 . . . . 75.8(5) ?
    Zn1 Zn1 O11 C11 3_565 . . . 3.9(5) ?
    N31 Zn1 O12 C11 . . . 3_565 -162.7(4) ?
    O21 Zn1 O12 C11 . . . 3_565 94.0(5) ?
    O22 Zn1 O12 C11 . . . 3_565 -65.2(5) ?
    O11 Zn1 O12 C11 . . . 3_565 10.7(8) ?
    Zn1 Zn1 O12 C11 3_565 . . 3_565 7.0(4) ?
    N31 Zn1 O21 C21 . . . . 176.1(4) ?
    O12 Zn1 O21 C21 . . . . -82.2(4) ?
    O22 Zn1 O21 C21 . . . . -3.3(7) ?
    O11 Zn1 O21 C21 . . . . 76.2(4) ?
    Zn1 Zn1 O21 C21 3_565 . . . -0.8(4) ?
    N31 Zn1 O22 C21 . . . 3_565 -175.1(5) ?
    O21 Zn1 O22 C21 . . . 3_565 4.4(8) ?
    O12 Zn1 O22 C21 . . . 3_565 83.8(5) ?
    O11 Zn1 O22 C21 . . . 3_565 -75.2(5) ?
    Zn1 Zn1 O22 C21 3_565 . . 3_565 1.8(5) ?
    O21 Zn1 N31 C35 . . . . 110.2(4) ?
    O12 Zn1 N31 C35 . . . . 18.1(5) ?
    O22 Zn1 N31 C35 . . . . -70.0(4) ?
    O11 Zn1 N31 C35 . . . . -159.4(4) ?
    Zn1 Zn1 N31 C35 3_565 . . . -86.5(8) ?
    O21 Zn1 N31 C31 . . . . -75.2(5) ?
    O12 Zn1 N31 C31 . . . . -167.3(4) ?
    O22 Zn1 N31 C31 . . . . 104.7(4) ?
    O11 Zn1 N31 C31 . . . . 15.2(5) ?
    Zn1 Zn1 N31 C31 3_565 . . . 88.1(8) ?
    Zn1 O11 C11 O12 . . . 3_565 -10.9(9) ?
    Zn1 O11 C11 C12 . . . . 171.0(3) ?
    O11 C11 C12 C13 . . . . -4.1(8) ?
    O12 C11 C12 C13 3_565 . . . 177.6(5) ?
    O11 C11 C12 C17 . . . . 177.5(5) ?
    O12 C11 C12 C17 3_565 . . . -0.7(7) ?
    C17 C12 C13 C14 . . . . 3.6(9) ?
    C11 C12 C13 C14 . . . . -174.8(5) ?
    C12 C13 C14 C15 . . . . -3.6(9) ?
    C13 C14 C15 C16 . . . . 3.0(11) ?
    C14 C15 C16 C17 . . . . -2.3(11) ?
    C15 C16 C17 C12 . . . . 2.2(10) ?
    C13 C12 C17 C16 . . . . -2.8(9) ?
    C11 C12 C17 C16 . . . . 175.6(5) ?
    Zn1 O21 C21 O22 . . . 3_565 0.0(7) ?
    Zn1 O21 C21 C22 . . . . -179.7(3) ?
    O21 C21 C22 C23 . . . . 174.1(5) ?
    O22 C21 C22 C23 3_565 . . . -5.6(7) ?
    O21 C21 C22 C27 . . . . -6.7(7) ?
    O22 C21 C22 C27 3_565 . . . 173.6(5) ?
    C27 C22 C23 C24 . . . . 0.3(9) ?
    C21 C22 C23 C24 . . . . 179.5(6) ?
    C22 C23 C24 C25 . . . . -2.0(12) ?
    C23 C24 C25 C26 . . . . 2.4(13) ?
    C24 C25 C26 C27 . . . . -1.0(12) ?
    C23 C22 C27 C26 . . . . 1.1(9) ?
    C21 C22 C27 C26 . . . . -178.1(5) ?
    C25 C26 C27 C22 . . . . -0.8(10) ?
    C35 N31 C31 C32 . . . . -0.5(9) ?
    Zn1 N31 C31 C32 . . . . -175.5(5) ?
    N31 C31 C32 C33 . . . . 0.8(10) ?
    C39 N32 C33 C32 . . . . 178.5(6) ?
    C36 N32 C33 C32 . . . . -1.1(9) ?
    C39 N32 C33 C34 . . . . -3.7(9) ?
    C36 N32 C33 C34 . . . . 176.7(6) ?
    C31 C32 C33 N32 . . . . 176.6(6) ?
    C31 C32 C33 C34 . . . . -1.3(9) ?
    N32 C33 C34 C35 . . . . -176.4(6) ?
    C32 C33 C34 C35 . . . . 1.6(9) ?
    C31 N31 C35 C34 . . . . 0.8(9) ?
    Zn1 N31 C35 C34 . . . . 175.8(5) ?
    C33 C34 C35 N31 . . . . -1.4(10) ?
    C33 N32 C36 C37 . . . . -172.3(9) ?
    C39 N32 C36 C37 . . . . 8.1(10) ?
    N32 C36 C37 C38 . . . . -30.5(16) ?
    C36 C37 C38 C39 . . . . 42(2) ?
    C33 N32 C39 C38 . . . . -162.0(9) ?
    C36 N32 C39 C38 . . . . 17.6(10) ?
    C37 C38 C39 N32 . . . . -36.8(17) ?
data_global
_journal_date_recd_electronic     2009-11-23
_journal_date_accepted     2009-12-08
_journal_name_full     'Acta Crystallographica, Section E'
_journal_year     2010
_journal_volume     66
_journal_issue      1
_journal_page_first     m61
_journal_page_last     m62
_journal_paper_category     QM
_journal_coeditor_code     LH2962
_publ_contact_author_name     'Youngmee Kim'
_publ_contact_author_address
;
Deaprtment of Chemistry and Nano Science,
Ewha Womans University, Seoul 120-750, Korea
;
_publ_contact_author_email     'ymeekim@ewha.ac.kr'
_publ_contact_author_fax     '+82-2-3277-3419'
_publ_contact_author_phone     '+82-2-3277-3589'
_publ_section_title
;
Tetra-\m-benzoato-bis{[4-(pyrrolidin-1-yl)pyridine]zinc(II)}
;
loop_
    _publ_author_name
    _publ_author_footnote
    _publ_author_address
    'Yu, Seung Man' .
;
Department of Fine Chemistry, and Eco-Product and Materials Education Center,
Seoul National University of Technology, Seoul 139-743, Republic of Korea
;
    'Koo, Kyosang' .
;
Korea Division of Forest Disaster Management, Korea Forest Research Institute,
Seoul 130-712, Republic of Korea
;
    'Kim, Pan-Gi' .
;
Department of Forest & Environment Resources, Kyungpook National University,
Sangju 742-711, Republic of Korea
;
    'Kim, Cheal' .
;
Department of Fine Chemistry, and Eco-Product and Materials Education Center,
Seoul National University of Technology, Seoul 139-743, Republic of Korea
;
    'Kim, Youngmee' .
;
Deaprtment of Chemistry and Nano Science, Ewha Womans University, Seoul 120-750,
Republic of Korea
;
