# Supplementary material for: Tetra-μ-benzoato-bis­{[4-(pyrrolidin-1-yl)pyridine]zinc(II)}
Source: Acta Crystallogr Sect E Struct Rep Online. 2009 Dec 12;66(Pt 1):m61–2. doi: 10.1107/S1600536809052714 (PMC2980161; doi:10.1107/S1600536809052714)
Supplement: Supplementary file 2 [file e-66-00m61-Isup2.hkl]

# 
# h,k,l, Fc-squared, Fo-squared, sigma(Fo-squared) and status flag 
# 
data_I
_shelx_title ' I         P2(1)/n' 
_shelx_refln_list_code          4 
_shelx_F_calc_maximum      176.36 
_exptl_crystal_F_000       944.00 
_reflns_d_resolution_high  0.8106 
 
loop_ 
 _symmetry_equiv_pos_as_xyz 
 'x, y, z' 
 '-x+1/2, y+1/2, -z+1/2' 
 '-x, -y, -z' 
 'x-1/2, -y-1/2, z-1/2' 
 
_cell_length_a    11.0021 
_cell_length_b    11.4303 
_cell_length_c    16.9508 
_cell_angle_alpha  90.000 
_cell_angle_beta   93.869 
_cell_angle_gamma  90.000 
 
_shelx_F_squared_multiplier     1.000 
 
loop_ 
 _refln_index_h 
 _refln_index_k 
 _refln_index_l 
 _refln_F_squared_calc 
 _refln_F_squared_meas 
 _refln_F_squared_sigma 
 _refln_observed_status 
   2   0   0     2320.00     2399.81     36.71 o 
   4   0   0     5214.44     4722.46    113.81 o 
   6   0   0      184.90      148.08     24.68 o 
   8   0   0     4087.15     4415.77    165.13 o 
  10   0   0      123.21       88.51     54.00 o 
  12   0   0      241.04      323.68     72.72 o 
   1   1   0    20995.09    23154.30    598.10 o 
   2   1   0     5653.83     5959.14     58.71 o 
   3   1   0     4711.69     5071.94     57.26 o 
   4   1   0        0.11       -2.45     10.10 o 
   5   1   0     4693.15     4643.64     62.35 o 
   6   1   0        9.81       -0.64     13.91 o 
   7   1   0     1864.92     1969.05     59.55 o 
   8   1   0        3.13        7.74     19.86 o 
   9   1   0      793.85      960.17    145.96 o 
  10   1   0       39.14       33.80     28.61 o 
  11   1   0       20.75       38.28     35.90 o 
  12   1   0       79.59       92.45     44.93 o 
  13   1   0      136.87      148.16     83.36 o 
   0   2   0       30.06       34.69     12.29 o 
   1   2   0    10147.14    10294.98     90.38 o 
   2   2   0        6.29       16.28      8.71 o 
   3   2   0     1072.68      915.04     41.33 o 
   4   2   0     8607.18     8478.40     94.75 o 
   5   2   0     1515.33     1804.52     39.31 o 
   6   2   0       91.80       56.02     24.51 o 
   7   2   0      950.80     1009.13     37.20 o 
   8   2   0      393.16      479.77     33.29 o 
   9   2   0      396.72      415.28     73.08 o 
  10   2   0        0.65       18.13     29.39 o 
  11   2   0      721.27      931.24     80.97 o 
  12   2   0      108.71      132.96     64.27 o 
  13   2   0        3.61       29.25     65.51 o 
   1   3   0      105.16      112.16      9.50 o 
   2   3   0     3929.94     3993.38     46.04 o 
   3   3   0     3728.95     3888.50     57.85 o 
   4   3   0     3294.03     3694.22     56.35 o 
   5   3   0      611.57      493.31     23.47 o 
   6   3   0     1926.43     2043.52     46.10 o 
   7   3   0       45.33       32.32     19.36 o 
   8   3   0      666.05      591.42     35.88 o 
   9   3   0      861.67      773.44     42.75 o 
  10   3   0     1005.61     1154.21     81.99 o 
  11   3   0      434.09      415.34    144.08 o 
  12   3   0      226.89      134.56     76.82 o 
  13   3   0       76.33       11.80    138.04 o 
   0   4   0      114.89      127.89     26.09 o 
   1   4   0     1236.20     1190.18     41.71 o 
   2   4   0      684.77      784.86     21.71 o 
   3   4   0     7322.16     7480.52     81.51 o 
   4   4   0      542.69      541.55     24.79 o 
   5   4   0      695.98      609.82     32.36 o 
   6   4   0       64.79       88.62     21.95 o 
   7   4   0     2810.37     3047.55     75.79 o 
   8   4   0       13.62       26.67     30.55 o 
   9   4   0      135.96      219.81     39.19 o 
  10   4   0        9.08        3.10     39.09 o 
  11   4   0      331.50      295.09    118.12 o 
  12   4   0        9.26       56.90     86.50 o 
   1   5   0      564.88      580.79     21.28 o 
   2   5   0     3701.80     3499.45     48.44 o 
   3   5   0      655.21      687.02     28.75 o 
   4   5   0      308.56      350.63     23.50 o 
   5   5   0      118.68      121.96     26.20 o 
   6   5   0     5328.48     5755.35    132.68 o 
   7   5   0       17.10        0.65     29.10 o 
   8   5   0       69.00      112.34     35.50 o 
   9   5   0        2.21       -5.90     34.36 o 
  10   5   0      774.18      962.17    101.68 o 
  11   5   0       21.96       17.03     77.23 o 
  12   5   0       36.63       21.75     96.42 o 
   0   6   0       18.79       25.67     30.46 o 
   1   6   0     1820.86     1903.10     36.62 o 
   2   6   0        6.57       13.79     13.39 o 
   3   6   0      946.92      952.27     29.56 o 
   4   6   0     1088.46     1152.61     49.23 o 
   5   6   0      889.50      763.69     69.18 o 
   6   6   0      124.75      132.62     32.33 o 
   7   6   0     1733.03     2104.34     72.64 o 
   8   6   0      241.33      245.11     40.53 o 
   9   6   0       37.14      108.15     63.21 o 
  10   6   0       60.40       66.21     67.72 o 
  11   6   0      337.04      343.83    102.64 o 
  12   6   0       44.73       56.78    101.34 o 
   1   7   0      950.35      903.74     29.51 o 
   2   7   0      941.47      950.84     30.87 o 
   3   7   0      306.22      296.08     31.62 o 
   4   7   0      100.28      171.17     36.63 o 
   5   7   0     1113.89     1073.40     71.70 o 
   6   7   0      753.75      885.64     52.87 o 
   7   7   0      138.33      146.08     37.75 o 
   8   7   0      221.55      279.07     69.24 o 
   9   7   0      486.37      448.80     78.20 o 
  10   7   0      242.56      247.92     82.33 o 
  11   7   0       49.32       10.28     88.25 o 
   0   8   0     2000.71     1864.73     45.59 o 
   1   8   0      208.45      236.16     24.77 o 
   2   8   0       54.41       73.51     22.64 o 
   3   8   0      669.30      677.01     58.89 o 
   4   8   0     1871.52     1613.36     71.45 o 
   5   8   0       54.75       51.49     34.46 o 
   6   8   0        0.98       -1.37     33.18 o 
   7   8   0       43.89      105.81     58.86 o 
   8   8   0     1114.82     1237.92    104.96 o 
   9   8   0        1.05        0.24     66.14 o 
  10   8   0      102.54      124.08     77.99 o 
  11   8   0        2.83       79.30     93.02 o 
   1   9   0     2161.88     2237.33     55.91 o 
   2   9   0      137.45      137.93     27.00 o 
   3   9   0     1598.49     1586.36     52.65 o 
   4   9   0       30.07       29.58     39.93 o 
   5   9   0     1335.41     1364.79     65.72 o 
   6   9   0       19.26       -8.39     49.75 o 
   7   9   0      509.05      552.16     80.78 o 
   8   9   0        2.12      -20.02     61.42 o 
   9   9   0      226.62      265.15     84.00 o 
  10   9   0        3.57      -34.95     79.14 o 
   0  10   0      659.69      709.87     72.31 o 
   1  10   0       58.11       51.46     26.27 o 
   2  10   0      140.23      113.88     30.30 o 
   3  10   0       17.34        8.37     38.01 o 
   4  10   0      876.57      957.21     68.83 o 
   5  10   0       29.15        7.70     53.55 o 
   6  10   0       83.89       98.70     65.44 o 
   7  10   0        3.64      -22.16     66.71 o 
   8  10   0      241.57      252.49     83.12 o 
   9  10   0        0.02       45.17     78.11 o 
   1  11   0       84.21      106.68     46.53 o 
   2  11   0      854.03      812.43     66.82 o 
   3  11   0       81.40       89.93     46.56 o 
   4  11   0       16.04       26.16     75.61 o 
   5  11   0      227.40      193.11     66.72 o 
   6  11   0      147.49      111.31     68.97 o 
   7  11   0       39.77       30.27     74.36 o 
   8  11   0        0.88        4.59     72.84 o 
   0  12   0      236.93      293.60     77.33 o 
   1  12   0      421.20      449.99     77.47 o 
   2  12   0       29.49       43.92     65.94 o 
   4  12   0      103.64      156.78     71.22 o 
   5  12   0      241.56      192.26     73.84 o 
   6  12   0        0.46        3.76     76.77 o 
   7  12   0      359.95      360.67     94.84 o 
   1  13   0       10.28        1.25     51.32 o 
   2  13   0      930.60      997.11    115.47 o 
   4  13   0        3.37       30.70    123.62 o 
   5  13   0        0.03      -24.39     76.10 o 
   0  14   0       12.70       -1.20     86.25 o 
   1  14   0      356.32      317.97    102.53 o 
 -13   0   1      372.40      398.99     89.93 o 
 -11   0   1       57.76       27.31     45.23 o 
  -9   0   1     1243.45     1347.49    184.97 o 
  -7   0   1     2757.77     2935.41     70.60 o 
  -5   0   1     2644.88     2471.42     59.20 o 
  -3   0   1     1837.43     1697.12     34.86 o 
  -1   0   1     7946.89     8592.84    100.96 o 
   3   0   1     2136.28     2147.41     86.16 o 
   5   0   1     5904.54     6382.88    110.43 o 
   7   0   1     3088.20     3016.43    115.72 o 
   9   0   1       24.23       19.23     35.26 o 
  11   0   1      231.02      162.06     79.40 o 
 -13   1   1        1.02       33.88     53.65 o 
 -12   1   1      187.59      156.31     65.81 o 
 -11   1   1      286.90      310.31     84.05 o 
 -10   1   1      330.18      387.70     92.57 o 
  -9   1   1     1532.80     1604.29     91.71 o 
  -8   1   1     3987.02     3920.38     70.88 o 
  -7   1   1      841.91      854.22     33.93 o 
  -6   1   1       12.50        7.99     13.85 o 
  -5   1   1     1182.82     1257.89     50.72 o 
  -4   1   1    12868.53    12973.18    219.85 o 
  -3   1   1      310.36      356.02     13.94 o 
  -2   1   1      272.69      334.84     10.18 o 
  -1   1   1      823.89      781.53     31.23 o 
   0   1   1    12819.86    14133.36    140.30 o 
   1   1   1      496.36      542.12     28.75 o 
   2   1   1     3391.27     3809.60    174.93 o 
   3   1   1      556.84      656.66     20.06 o 
   4   1   1     8007.76     8816.32    127.22 o 
   5   1   1      160.66      147.22     34.18 o 
   6   1   1     1540.87      933.13    106.24 o 
   7   1   1        5.38       30.17     18.30 o 
   9   1   1      651.24      568.89    170.44 o 
  10   1   1        7.86       10.96     27.89 o 
  11   1   1      789.37      671.09    194.88 o 
  12   1   1      391.51      343.55    228.94 o 
  13   1   1        0.77        8.95     76.13 o 
 -13   2   1       77.47       45.14     69.64 o 
 -12   2   1      259.56      185.68     72.59 o 
 -11   2   1      346.65      340.14     45.97 o 
 -10   2   1     1261.56     1494.80     98.07 o 
  -9   2   1      733.82      797.35     42.73 o 
  -8   2   1       52.06       31.69     21.26 o 
  -7   2   1     1721.25     1761.96     69.12 o 
  -6   2   1      333.45      364.24     23.90 o 
  -5   2   1     1644.83     1582.66     38.08 o 
  -4   2   1       62.50       35.61     10.25 o 
  -3   2   1     1708.89     1810.72     28.19 o 
  -2   2   1      149.59      137.37     13.94 o 
  -1   2   1    14807.76    15211.00    193.51 o 
   0   2   1     4806.79     5372.61     84.67 o 
   1   2   1     4462.20     4338.48     48.46 o 
   2   2   1      429.02      427.87     20.68 o 
   3   2   1     9130.07     8851.42     94.24 o 
   4   2   1     2637.17     2613.04     41.96 o 
   5   2   1       23.34       11.06     15.09 o 
   6   2   1      553.54      498.94     34.37 o 
   7   2   1      443.43      467.51     32.55 o 
   8   2   1       76.09       79.17     23.37 o 
   9   2   1      501.97      484.07     99.34 o 
  10   2   1     1129.21     1349.07     71.12 o 
  11   2   1       43.27       99.58     61.74 o 
  12   2   1       78.20       83.87     59.98 o 
  13   2   1       86.76       85.49    143.83 o 
 -13   3   1       12.79       33.80     68.10 o 
 -12   3   1       84.69      126.58     84.80 o 
 -11   3   1      846.69      966.93     55.42 o 
 -10   3   1       85.56       89.61     32.96 o 
  -9   3   1        3.07       20.32     25.79 o 
  -8   3   1       71.86       79.01     25.21 o 
  -7   3   1     3664.04     3407.66     65.52 o 
  -6   3   1       19.45       17.19     15.96 o 
  -5   3   1     2271.46     2757.85     51.07 o 
  -4   3   1     6113.84     7012.34     64.01 o 
  -3   3   1     4796.41     5036.04     56.37 o 
  -2   3   1     1749.79     1821.12     82.48 o 
  -1   3   1      157.83      198.30     13.59 o 
   0   3   1      602.60      742.02     19.03 o 
   1   3   1      276.07      297.61     20.39 o 
   2   3   1      705.04      718.15     22.32 o 
   3   3   1     1439.78     1377.72     31.36 o 
   4   3   1     7595.17     8507.42     98.80 o 
   5   3   1      749.95      801.83     30.37 o 
   6   3   1       76.33       86.23     21.23 o 
   7   3   1     1998.08     1934.96     53.53 o 
   8   3   1      251.15      295.19     29.30 o 
   9   3   1      846.09      915.65     86.31 o 
  10   3   1        0.32       72.47     68.42 o 
  11   3   1      650.09      599.09    458.61 o 
  12   3   1      173.49      142.37    129.11 o 
  13   3   1      108.04       -3.61    152.02 o 
 -13   4   1       31.38        4.23    156.42 o 
 -12   4   1       66.35       97.95    151.78 o 
 -11   4   1        9.77       19.30     71.24 o 
 -10   4   1      467.79      583.72     44.31 o 
  -9   4   1        9.76       12.49     27.14 o 
  -8   4   1     1015.32     1055.92     45.84 o 
  -7   4   1       14.16       -9.12     21.47 o 
  -6   4   1     1194.54     1171.13     40.50 o 
  -5   4   1     1250.14     1453.84     40.11 o 
  -4   4   1      169.52      181.50     15.12 o 
  -3   4   1     2978.77     3165.15     43.48 o 
  -2   4   1     1998.86     1931.79     38.04 o 
  -1   4   1      142.92      206.39     21.37 o 
   0   4   1      792.73      811.14     22.38 o 
   1   4   1        8.39        8.17      9.16 o 
   2   4   1     7385.98     7658.35     95.12 o 
   3   4   1     2867.66     3252.29     65.16 o 
   4   4   1        6.48        6.71     14.77 o 
   5   4   1      505.77      554.31     28.83 o 
   6   4   1     1633.07     1436.64     43.11 o 
   7   4   1       47.42       29.59     28.34 o 
   8   4   1      297.96      420.31     41.22 o 
   9   4   1       82.70       42.79     36.56 o 
  10   4   1      613.78      695.72    237.39 o 
  11   4   1       67.71       43.52     81.82 o 
  12   4   1        6.38       15.40     86.57 o 
 -12   5   1        9.35        3.95     93.55 o 
 -11   5   1      387.36      554.38     96.89 o 
 -10   5   1      141.39      168.34     44.20 o 
  -9   5   1       81.66       85.30     39.24 o 
  -8   5   1      151.87      157.14     38.42 o 
  -7   5   1      876.51      827.83     49.10 o 
  -6   5   1       23.15       11.79     25.89 o 
  -5   5   1      321.62      459.86     31.99 o 
  -4   5   1     2079.14     2219.12     50.40 o 
  -3   5   1     2499.52     2632.41     64.93 o 
  -2   5   1      178.65      189.86     20.62 o 
  -1   5   1      451.64      394.47     26.03 o 
   0   5   1     1772.48     1946.87     37.57 o 
   1   5   1     2726.84     2682.02     39.97 o 
   2   5   1      856.65      952.47     32.94 o 
   3   5   1     3082.61     3432.91     57.31 o 
   4   5   1      255.17      237.61     28.96 o 
   5   5   1     1236.08     1396.13     43.03 o 
   6   5   1      142.32      186.23     31.19 o 
   7   5   1     1439.91     1307.24     54.95 o 
   8   5   1      202.03      194.24     38.11 o 
   9   5   1       54.58       54.90     62.74 o 
  10   5   1       86.49        4.43     72.09 o 
  11   5   1      256.26      258.12     92.56 o 
  12   5   1        9.44      -18.61     90.21 o 
 -12   6   1       30.29       87.02     97.64 o 
 -11   6   1        0.30       -8.29     74.92 o 
 -10   6   1      545.28      697.71     91.07 o 
  -9   6   1      832.39     1088.98    112.63 o 
  -8   6   1      249.11      298.79     44.04 o 
  -7   6   1       21.86       23.77     32.25 o 
  -6   6   1     2284.22     2528.65     75.38 o 
  -5   6   1      535.42      413.86     29.73 o 
  -4   6   1     1050.92     1131.21     40.49 o 
  -3   6   1     3248.97     3264.41     50.22 o 
  -2   6   1     7107.86     7149.89     80.50 o 
  -1   6   1     3470.40     3920.02     50.63 o 
   0   6   1        0.58        4.90     13.89 o 
   1   6   1      415.78      397.53     19.98 o 
   2   6   1     5077.40     5300.02    110.24 o 
   3   6   1      498.56      472.45     28.97 o 
   4   6   1      784.39      832.64     34.78 o 
   5   6   1      335.34      344.14     34.44 o 
   6   6   1     1601.75     1487.02     75.78 o 
   7   6   1        9.10       12.24     29.78 o 
   8   6   1      456.24      545.78     73.09 o 
   9   6   1       65.05      102.40     62.66 o 
  10   6   1      635.91      729.08    105.75 o 
  11   6   1       16.76       18.16     90.52 o 
  12   6   1        7.01       17.34     97.54 o 
 -11   7   1      380.17      567.04     98.81 o 
 -10   7   1       17.96       38.34     68.85 o 
  -9   7   1      493.57      455.55     79.25 o 
  -8   7   1      395.74      434.75     50.46 o 
  -7   7   1      618.24      676.97     51.87 o 
  -6   7   1      269.49      308.89     49.83 o 
  -5   7   1      386.59      516.67     34.53 o 
  -4   7   1     2627.54     2499.94     58.91 o 
  -3   7   1     3195.63     3144.93     63.24 o 
  -2   7   1     1102.08     1162.18     25.55 o 
  -1   7   1     1000.33      974.29     27.84 o 
   0   7   1     2012.76     1916.20     39.08 o 
   1   7   1       71.56       70.17     16.28 o 
   2   7   1       62.83       46.44     21.03 o 
   3   7   1      148.80      157.85     25.41 o 
   4   7   1     2484.07     2393.58     69.46 o 
   5   7   1       69.14      111.28     33.28 o 
   6   7   1       10.94       31.46     31.33 o 
   7   7   1        4.06       30.94     50.18 o 
   8   7   1       21.21       29.73     55.16 o 
   9   7   1      126.20      183.22     75.49 o 
  10   7   1       80.17       79.58     81.56 o 
  11   7   1       53.85      131.57    102.42 o 
 -11   8   1        8.34       -8.91     75.90 o 
 -10   8   1      185.64      219.35     85.86 o 
  -9   8   1      313.33      410.15    109.13 o 
  -8   8   1       29.78       78.92     79.29 o 
  -7   8   1       27.45       50.43     39.41 o 
  -6   8   1      825.89      917.87     57.44 o 
  -5   8   1     1678.19     1673.37     68.33 o 
  -4   8   1        5.37        9.96     25.65 o 
  -3   8   1      743.25      750.09     61.69 o 
  -2   8   1      474.40      484.97     32.32 o 
  -1   8   1     1152.86     1124.46     28.46 o 
   0   8   1        2.06       -8.60     16.73 o 
   1   8   1     1589.39     1637.91     40.46 o 
   2   8   1       72.21       75.62     25.47 o 
   3   8   1     3384.27     3147.55    108.00 o 
   4   8   1        2.44        7.00     30.69 o 
   5   8   1      931.79      932.97     53.32 o 
   6   8   1        4.29      -35.66     46.44 o 
   7   8   1      132.79      158.05     59.75 o 
   8   8   1       13.23       73.85     61.00 o 
   9   8   1      890.91     1042.64    108.99 o 
  10   8   1        0.71       22.82     86.79 o 
  11   8   1       81.03      193.08    106.86 o 
 -10   9   1       89.64      146.80     85.14 o 
  -9   9   1        1.49        7.84     71.86 o 
  -8   9   1       85.04       60.89     68.87 o 
  -7   9   1      215.95      163.48     64.40 o 
  -6   9   1      197.17      155.66     42.39 o 
  -5   9   1       54.47       76.37     37.32 o 
  -4   9   1      446.63      340.68     36.23 o 
  -3   9   1      200.35      160.68     30.31 o 
  -2   9   1      642.52      670.67     42.17 o 
  -1   9   1       27.57       31.34     23.46 o 
   0   9   1     3360.13     3589.60     59.08 o 
   1   9   1       13.36       -4.18     25.96 o 
   2   9   1       17.94       18.65     33.79 o 
   3   9   1      294.16      230.30     43.49 o 
   4   9   1     1337.34     1321.32     61.76 o 
   5   9   1       20.17       44.92     50.65 o 
   6   9   1       68.03       58.08     54.75 o 
   7   9   1        1.26      -23.76     56.42 o 
   8   9   1     1318.55     1503.80    118.79 o 
   9   9   1        6.38       -9.94     73.36 o 
  10   9   1        0.34       26.16     91.61 o 
  -9  10   1      176.48      200.16     87.19 o 
  -8  10   1       34.99       36.62     73.77 o 
  -7  10   1      206.17      207.62     73.36 o 
  -6  10   1       97.05       84.86     59.70 o 
  -5  10   1      554.30      533.07     55.52 o 
  -4  10   1        9.79       -9.11     30.68 o 
  -3  10   1       82.98       78.20     29.95 o 
  -2  10   1      328.91      297.63     34.59 o 
  -1  10   1      221.16      243.66     31.55 o 
   0  10   1      350.76      348.13     43.18 o 
   1  10   1      754.27      709.32     44.14 o 
   2  10   1      205.45      204.38     44.34 o 
   3  10   1       79.04       99.64     41.71 o 
   4  10   1       20.46       19.16     49.90 o 
   5  10   1      372.62      367.87     69.88 o 
   6  10   1      221.53      224.13     67.84 o 
   7  10   1      770.36      825.84    102.29 o 
   8  10   1       22.50       17.99     73.42 o 
   9  10   1      117.63      233.61     90.95 o 
  -8  11   1      272.77      229.74     90.34 o 
  -7  11   1      280.20      295.08     84.11 o 
  -6  11   1        7.79       -5.70     63.20 o 
  -5  11   1        1.30       -3.24     59.70 o 
  -4  11   1      561.58      539.56     66.33 o 
  -3  11   1      359.47      356.85     41.28 o 
  -2  11   1      145.51      141.73     35.76 o 
  -1  11   1      125.18      148.74     50.56 o 
   0  11   1      198.60      230.14     45.11 o 
   1  11   1      826.59      835.57    106.00 o 
   2  11   1       37.60        7.67     59.02 o 
   3  11   1      116.78      160.59     73.58 o 
   4  11   1      403.84      462.72     77.03 o 
   5  11   1       77.21       11.91     57.98 o 
   6  11   1        0.51      -17.16     67.19 o 
   7  11   1      288.01      313.45     83.14 o 
   8  11   1      200.68      178.30     85.87 o 
  -7  12   1        7.58      -16.38     77.17 o 
  -6  12   1      367.71      364.93     89.88 o 
  -5  12   1        1.29        4.50     64.42 o 
  -4  12   1      134.50      143.00     91.75 o 
  -3  12   1      135.41      133.89     69.50 o 
  -2  12   1      630.55      592.99     94.54 o 
  -1  12   1       11.62       38.43     46.04 o 
   0  12   1       35.80       31.05     46.79 o 
   1  12   1        2.64       21.95     43.22 o 
   2  12   1      474.69      406.39     78.16 o 
   3  12   1      215.21      237.64    118.05 o 
   4  12   1        1.80       13.68     65.27 o 
   5  12   1       21.40       42.22     72.38 o 
   6  12   1      434.62      419.76     92.97 o 
   7  12   1        7.74       85.45     83.77 o 
  -5  13   1      120.39       63.43     77.53 o 
  -2  13   1       20.37       40.49     57.48 o 
  -1  13   1      252.16      177.50     57.18 o 
   0  13   1        8.62       13.34     53.66 o 
   1  13   1      330.00      363.13     87.18 o 
   2  13   1        3.27       12.05     72.17 o 
   3  13   1      344.37      370.94     76.97 o 
   4  13   1       46.32       32.52    115.43 o 
   5  13   1      189.94      115.84    121.94 o 
  -1  14   1        6.43      -12.93     89.79 o 
   0  14   1       13.01       -2.17     89.14 o 
   1  14   1       13.99        3.13     82.87 o 
 -12   0   2      282.48      342.51     77.09 o 
 -10   0   2      330.35      368.97     98.84 o 
  -8   0   2     2007.42     2011.35     61.73 o 
  -6   0   2        6.57        7.35     18.19 o 
  -4   0   2      278.14      255.11     14.77 o 
  -2   0   2    28552.29    30062.56    331.33 o 
   0   0   2    28641.12    28941.41    314.19 o 
   2   0   2      359.35      229.61     44.07 o 
   4   0   2     9673.70    10025.24    247.97 o 
   6   0   2       26.98       -8.19     21.21 o 
  10   0   2      265.27      149.87     95.24 o 
  12   0   2      612.41      135.36    143.76 o 
 -13   1   2      195.41      184.08     56.24 o 
 -12   1   2       48.47       -1.98     43.25 o 
 -11   1   2       35.47       50.39     38.26 o 
 -10   1   2       83.08       60.87     32.53 o 
  -9   1   2      502.96      542.33     36.16 o 
  -8   1   2      220.80      215.06     32.57 o 
  -7   1   2       70.98       45.60     16.83 o 
  -6   1   2      689.42      835.84     27.97 o 
  -5   1   2     1610.75     1415.31     34.83 o 
  -4   1   2      713.50      728.30     23.05 o 
  -3   1   2     6177.44     6445.46     98.14 o 
  -2   1   2     1217.54     1207.63     22.06 o 
  -1   1   2    21654.60    22975.91    307.78 o 
   0   1   2     2390.66     2398.25     89.93 o 
   1   1   2    11864.65    12077.81    191.54 o 
   2   1   2      690.29      751.90     26.78 o 
   3   1   2     5628.03     2174.14     93.96 o 
   4   1   2      847.96      760.05     70.11 o 
   6   1   2      728.81      743.54    377.49 o 
   8   1   2       14.76        4.12     20.36 o 
   9   1   2      472.18      481.20    134.29 o 
  10   1   2        2.94       13.55     28.86 o 
  11   1   2       88.86       98.49     46.63 o 
  12   1   2       49.73       15.45     59.02 o 
  13   1   2      152.93      135.57    163.82 o 
 -13   2   2       20.13      -14.44     52.02 o 
 -12   2   2      142.49      120.61     47.56 o 
 -11   2   2      377.01      423.76     56.45 o 
 -10   2   2      249.18      327.79     39.45 o 
  -9   2   2       14.53       27.78     26.81 o 
  -8   2   2      950.63     1092.08     42.50 o 
  -7   2   2     1560.96     1585.91     44.69 o 
  -6   2   2       92.56      119.23     31.58 o 
  -5   2   2      423.76      547.38     31.90 o 
  -4   2   2     6017.66     6051.74    145.97 o 
  -3   2   2     1921.90     1821.79     34.09 o 
  -2   2   2      160.83      232.64     16.15 o 
  -1   2   2      447.82      516.95     18.01 o 
   0   2   2    11178.45    11922.53    128.44 o 
   1   2   2    28538.07    28742.02    445.82 o 
   2   2   2     7850.86     8935.14     91.67 o 
   3   2   2     4167.79     4221.18     74.92 o 
   4   2   2    12426.32    12160.03    302.17 o 
   5   2   2     2805.29     2647.84    239.94 o 
   6   2   2      451.78      504.88     61.99 o 
   7   2   2      187.06      184.87     40.06 o 
   8   2   2     1070.17     1126.86     45.95 o 
   9   2   2      289.60      294.34     73.62 o 
  10   2   2       49.09       80.96     42.81 o 
  11   2   2      449.69      301.71    306.44 o 
  12   2   2      122.19       54.46     92.25 o 
  13   2   2       99.19       90.00    148.40 o 
 -13   3   2       57.33       34.27     69.03 o 
 -12   3   2      200.87      189.37     51.06 o 
 -11   3   2        1.20       26.04     39.38 o 
 -10   3   2       89.84      115.83     32.72 o 
  -9   3   2      741.57      757.18     41.84 o 
  -8   3   2      639.72      642.70     36.35 o 
  -7   3   2        3.70       13.68     20.78 o 
  -6   3   2      509.48      391.66     26.55 o 
  -5   3   2     1318.89     1341.97     31.10 o 
  -4   3   2     3703.64     3939.78     93.10 o 
  -3   3   2     1695.94     1890.34     71.02 o 
  -2   3   2     1502.67     1401.89     44.27 o 
  -1   3   2     4769.77     5150.42    147.68 o 
   0   3   2     4309.40     4496.59     63.27 o 
   1   3   2     1153.43     1176.91     25.39 o 
   2   3   2     4390.74     4573.62    100.93 o 
   3   3   2     1568.46     1758.88     38.14 o 
   4   3   2       90.17       82.59     15.40 o 
   5   3   2      943.47      911.06     33.11 o 
   6   3   2     2767.25     2898.44     94.29 o 
   7   3   2     1084.65     1263.08    109.63 o 
   8   3   2       68.55       92.59     29.74 o 
   9   3   2        1.33       32.57     60.52 o 
  10   3   2     1112.24     1227.87    141.11 o 
  11   3   2      627.44      408.92    327.76 o 
  12   3   2       51.79      114.12     96.92 o 
  13   3   2       16.28       80.53    161.48 o 
 -13   4   2       21.49       43.40    164.03 o 
 -12   4   2       26.16       28.18     66.27 o 
 -11   4   2      495.83      548.72     48.64 o 
 -10   4   2        3.17       19.33     31.25 o 
  -9   4   2        9.83       25.40     28.09 o 
  -8   4   2        0.57      -13.53     24.30 o 
  -7   4   2     2677.26     3016.20     65.01 o 
  -6   4   2      443.55      531.72     25.81 o 
  -5   4   2      122.26       98.93     14.06 o 
  -4   4   2      170.52      182.34     20.02 o 
  -3   4   2     1726.68     1586.19     60.38 o 
  -2   4   2       18.53       34.16     18.65 o 
  -1   4   2       25.45       39.81     12.74 o 
   0   4   2     2904.95     3184.90     80.93 o 
   1   4   2     3920.50     3827.60     59.38 o 
   2   4   2      565.72      629.03     30.40 o 
   3   4   2     4922.35     5425.10     71.86 o 
   4   4   2      119.74      145.52     18.65 o 
   5   4   2     2396.43     2307.62     69.45 o 
   6   4   2      254.13      267.07     26.04 o 
   7   4   2     3817.97     4032.97    103.08 o 
   8   4   2      855.93     1041.36    169.59 o 
   9   4   2      332.64      219.94    123.40 o 
  10   4   2       13.10       -7.56     66.39 o 
  11   4   2      527.72      461.67    375.17 o 
  12   4   2       24.20       14.86     89.79 o 
 -12   5   2       64.79       72.34    121.56 o 
 -11   5   2       40.06       34.79     47.21 o 
 -10   5   2      710.12      842.66     62.00 o 
  -9   5   2      279.88      266.49     44.76 o 
  -8   5   2     1161.14     1383.75     64.01 o 
  -7   5   2       11.82       -5.39     30.88 o 
  -6   5   2     2476.78     2531.44     82.67 o 
  -5   5   2     1213.19     1337.50     43.60 o 
  -4   5   2     1471.88     1386.81     41.78 o 
  -3   5   2      532.71      637.85     40.34 o 
  -2   5   2     2164.31     2241.98     45.48 o 
  -1   5   2      746.57      811.55     29.80 o 
   0   5   2      588.71      564.58     27.18 o 
   1   5   2     3085.36     3487.81    104.18 o 
   2   5   2     5533.43     5398.59     72.73 o 
   3   5   2        0.59      -14.90     14.90 o 
   4   5   2       59.36      144.42     20.56 o 
   5   5   2       34.99       31.99     19.64 o 
   6   5   2     3375.71     3604.95     73.09 o 
   7   5   2      167.62      163.33     33.09 o 
   8   5   2      192.38      143.98     59.98 o 
   9   5   2      102.48       94.58     69.42 o 
  10   5   2     1075.59      992.21    544.65 o 
  11   5   2        0.13       17.58     80.06 o 
  12   5   2        0.73       64.00     94.00 o 
 -12   6   2       27.86       48.97    120.97 o 
 -11   6   2      333.31      381.93     84.86 o 
 -10   6   2      121.49      124.64     47.94 o 
  -9   6   2        3.93       24.28     40.36 o 
  -8   6   2     1539.50     1608.57     71.63 o 
  -7   6   2     1787.02     1879.46     72.67 o 
  -6   6   2      440.39      448.95     32.75 o 
  -5   6   2        7.67      -13.01     21.51 o 
  -4   6   2     2515.24     2573.82     75.52 o 
  -3   6   2     7091.78     6833.79    163.92 o 
  -2   6   2       26.67       30.22     17.04 o 
  -1   6   2        2.81       18.38     17.29 o 
   0   6   2       83.95       85.41     19.35 o 
   1   6   2      961.12      908.37     35.38 o 
   2   6   2      670.62      687.52     32.16 o 
   3   6   2      105.98      115.69     20.32 o 
   4   6   2      917.25      971.92     37.37 o 
   5   6   2     1452.03     1516.42     54.55 o 
   6   6   2      154.42      182.66     31.47 o 
   7   6   2      297.44      399.68     66.75 o 
   8   6   2       81.24       86.17     57.99 o 
   9   6   2      559.87      698.72    154.27 o 
  10   6   2       57.52       89.61     83.38 o 
  11   6   2      121.24       98.58     99.28 o 
  12   6   2       89.37       98.87    100.18 o 
 -11   7   2       76.70       41.31     75.95 o 
 -10   7   2      418.63      509.11     86.62 o 
  -9   7   2      762.61      832.97     64.18 o 
  -8   7   2       48.15       90.27     41.69 o 
  -7   7   2      593.95      600.02     52.14 o 
  -6   7   2     1570.09     1623.04     52.59 o 
  -5   7   2     1905.96     2005.49     58.25 o 
  -4   7   2      332.07      329.66     32.11 o 
  -3   7   2      661.42      715.66     35.66 o 
  -2   7   2     3571.86     3712.16     94.50 o 
  -1   7   2      908.28      886.31     38.61 o 
   0   7   2      165.42      138.67     23.05 o 
   1   7   2      780.01      900.13     42.46 o 
   2   7   2      720.79      650.63     34.32 o 
   3   7   2     1699.76     1626.51     45.98 o 
   4   7   2     1344.25     1234.38     53.28 o 
   5   7   2      179.91      227.61     33.78 o 
   6   7   2      292.78      411.62     62.45 o 
   7   7   2      304.20      265.32     62.29 o 
   8   7   2      136.17      148.27     69.52 o 
   9   7   2      240.97      214.66     82.41 o 
  10   7   2       35.49       71.50     87.89 o 
  11   7   2       67.56       93.77    103.02 o 
 -11   8   2       41.25       47.79     83.07 o 
 -10   8   2      207.74      144.37     84.20 o 
  -9   8   2      469.72      445.25     83.92 o 
  -8   8   2       80.60       92.39     45.12 o 
  -7   8   2      408.25      418.59     49.44 o 
  -6   8   2      486.09      510.68     39.63 o 
  -5   8   2       18.71        5.74     27.12 o 
  -4   8   2     1443.42     1317.40     48.91 o 
  -3   8   2      345.05      351.95     40.77 o 
  -2   8   2      680.87      841.79     69.83 o 
  -1   8   2      973.14     1090.83     72.21 o 
   0   8   2     3193.43     3084.12     71.69 o 
   1   8   2      920.68      966.26     42.63 o 
   2   8   2      128.42      158.20     28.67 o 
   3   8   2      884.76      881.40     48.73 o 
   4   8   2      598.00      735.19     47.59 o 
   5   8   2       92.71       89.17     48.27 o 
   6   8   2      154.77      154.85     54.47 o 
   7   8   2        0.34       31.23     54.99 o 
   8   8   2     1243.07     1361.84    111.72 o 
   9   8   2        6.00       37.51     81.14 o 
  10   8   2       28.95       56.05     96.58 o 
 -10   9   2        8.87      -51.07     75.93 o 
  -9   9   2      367.55      455.41     92.27 o 
  -8   9   2       56.36       44.14     67.12 o 
  -7   9   2       38.02       14.07     43.16 o 
  -6   9   2       10.08       10.43     38.97 o 
  -5   9   2      966.04      951.97     55.86 o 
  -4   9   2      183.63      171.65     32.83 o 
  -3   9   2        5.68       -8.17     25.69 o 
  -2   9   2      437.99      496.34     35.46 o 
  -1   9   2     2380.42     2324.54    121.18 o 
   0   9   2      501.66      564.10     49.53 o 
   1   9   2      418.72      472.52     48.57 o 
   2   9   2      124.94      148.33     42.85 o 
   3   9   2     1234.32     1319.43     71.16 o 
   4   9   2       44.49       34.48     44.78 o 
   5   9   2     1102.96     1168.76     98.00 o 
   6   9   2        1.40        1.05     52.26 o 
   7   9   2      799.66      816.20     91.62 o 
   8   9   2       52.47       84.35     74.02 o 
   9   9   2      515.41      713.30    116.68 o 
  10   9   2       52.96       -9.64     93.11 o 
  -9  10   2        0.48        5.31     77.96 o 
  -8  10   2      221.75      233.52     81.33 o 
  -7  10   2       32.29       43.06     62.37 o 
  -6  10   2      558.20      527.92     58.88 o 
  -5  10   2        1.70        4.79     32.70 o 
  -4  10   2      238.98      236.91     36.78 o 
  -3  10   2       65.91       44.72     30.18 o 
  -2  10   2      184.88      196.64     33.42 o 
  -1  10   2      799.24      764.18     42.57 o 
   0  10   2     1970.49     2019.97     66.59 o 
   1  10   2       55.30       79.95     36.38 o 
   2  10   2      345.14      323.65     61.71 o 
   3  10   2       74.88      100.14     52.65 o 
   4  10   2     1525.63     1716.93    103.90 o 
   5  10   2        3.82      -16.12     52.29 o 
   6  10   2        7.57        4.16     56.63 o 
   7  10   2        1.97        2.36     69.77 o 
   8  10   2      611.62      634.86    103.03 o 
   9  10   2       40.04       25.47     88.69 o 
  -8  11   2        1.61      -17.69     77.37 o 
  -7  11   2        0.45       38.82     69.69 o 
  -6  11   2      125.46      156.09     70.06 o 
  -5  11   2      184.81      137.92     58.77 o 
  -4  11   2      105.29       72.35     37.99 o 
  -3  11   2       13.09       10.34     32.17 o 
  -2  11   2     1375.53     1351.33     81.73 o 
  -1  11   2      344.23      363.02     39.38 o 
   0  11   2      226.48      250.76     65.29 o 
   1  11   2       36.94       33.56     38.95 o 
   2  11   2       33.10       79.88     55.03 o 
   3  11   2      408.97      489.45     76.06 o 
   4  11   2       19.10       31.23     58.52 o 
   5  11   2      133.62      126.51     68.47 o 
   6  11   2      448.67      381.76     85.74 o 
   7  11   2      357.73      253.23     89.71 o 
   8  11   2       16.66       -0.38     84.95 o 
  -7  12   2      385.13      456.10     94.27 o 
  -6  12   2        0.25       11.96     70.75 o 
  -5  12   2       26.51        4.65     91.75 o 
  -4  12   2      174.60      147.77     62.89 o 
  -3  12   2      386.05      385.07     47.76 o 
  -2  12   2      209.73      150.98     75.44 o 
  -1  12   2      911.16      888.84     70.48 o 
   0  12   2      165.35      176.93     51.48 o 
   1  12   2      841.65      958.87    104.18 o 
   2  12   2       19.79       25.94     51.92 o 
   3  12   2      125.13      128.13    107.24 o 
   4  12   2      338.84      373.04     80.23 o 
   5  12   2      218.03      212.76     79.81 o 
   6  12   2       24.55       65.18     77.82 o 
  -5  13   2       19.24        6.24     73.44 o 
  -4  13   2       35.65       67.56    102.73 o 
  -3  13   2        2.22       30.97     87.73 o 
  -2  13   2      190.04      149.64     60.30 o 
  -1  13   2        6.11       26.77     51.58 o 
   0  13   2        7.65       29.36     71.79 o 
   1  13   2       30.26       47.18     75.13 o 
   2  13   2      538.92      588.95     85.11 o 
   3  13   2       47.60      104.55     70.15 o 
   4  13   2        0.13       16.69    122.25 o 
  -1  14   2       10.28      -31.04     96.81 o 
   0  14   2        0.12      -25.71     92.17 o 
 -13   0   3      250.21      248.28     85.94 o 
 -11   0   3      105.41      164.23     64.98 o 
  -9   0   3     3519.06     3663.85    126.67 o 
  -7   0   3       10.10       45.22     23.59 o 
  -5   0   3     8639.13     8426.12     85.92 o 
  -3   0   3      496.31      587.02     21.97 o 
  -1   0   3      856.15     1004.91     26.31 o 
   1   0   3     9461.94     9958.00    144.70 o 
   3   0   3    10997.61      525.05     59.68 o 
   5   0   3     1153.75      427.86     81.50 o 
   9   0   3       87.39       56.90     37.02 o 
  11   0   3      557.49       57.84     86.64 o 
 -13   1   3       20.48       54.21     53.51 o 
 -12   1   3      219.34      245.37     52.09 o 
 -11   1   3      177.75      191.57     40.85 o 
 -10   1   3      528.42      623.40     44.40 o 
  -9   1   3      410.61      488.11     35.71 o 
  -8   1   3     2384.13     2323.63     59.93 o 
  -7   1   3      744.03      783.12     29.59 o 
  -6   1   3     3292.84     3134.84     47.86 o 
  -5   1   3        5.69       21.48      9.95 o 
  -4   1   3     7111.24     7458.61     83.08 o 
  -3   1   3     2538.24     2629.38     48.39 o 
  -2   1   3     2341.41     2575.59     41.57 o 
  -1   1   3    25439.86    27397.62    215.08 o 
   0   1   3    17034.64    17840.30    198.58 o 
   1   1   3      512.83      593.66     34.95 o 
   2   1   3       95.37       93.67     24.60 o 
   3   1   3      674.84      627.43     22.01 o 
   4   1   3     3119.07     1451.19     98.19 o 
   5   1   3       64.17       78.73     41.42 o 
   6   1   3      145.17      195.62     56.71 o 
   7   1   3      144.41      138.15     43.68 o 
   9   1   3      226.85      182.03     58.52 o 
  10   1   3       56.00       74.64     39.34 o 
  11   1   3      205.63       25.09     71.39 o 
  12   1   3      543.92       67.04    101.39 o 
  13   1   3       24.42       48.08    174.35 o 
 -13   2   3      228.95      287.20     62.67 o 
 -12   2   3      318.08      341.96     51.76 o 
 -11   2   3        4.19       18.85     35.46 o 
 -10   2   3        4.28       -3.05     28.71 o 
  -9   2   3     1524.24     1515.81     51.69 o 
  -8   2   3      577.24      557.13     33.98 o 
  -7   2   3       68.44       69.88     20.26 o 
  -6   2   3     2979.35     3514.80     62.84 o 
  -5   2   3     1952.81     2013.63     32.31 o 
  -4   2   3      653.18      590.97     21.23 o 
  -3   2   3     1585.50     1606.64     23.90 o 
  -2   2   3       31.49       20.91     12.15 o 
  -1   2   3     3273.70     3404.61     37.53 o 
   0   2   3      680.98      693.82     17.43 o 
   1   2   3    31103.11    34402.91    482.94 o 
   2   2   3     1385.62     1392.34     52.31 o 
   3   2   3     3907.50     4107.72     90.51 o 
   4   2   3      262.89      388.50     31.25 o 
   5   2   3      238.32      239.62     59.77 o 
   6   2   3     3011.70     3096.47    115.98 o 
   7   2   3      358.45      416.26     80.35 o 
   8   2   3      195.37      135.52     30.26 o 
   9   2   3      642.56      473.55    218.81 o 
  10   2   3      167.66      176.98    113.97 o 
  11   2   3      232.34      131.14     91.17 o 
  12   2   3       23.91       38.22    102.51 o 
  13   2   3       64.46       98.88    173.15 o 
 -13   3   3        0.25        1.88     49.44 o 
 -12   3   3        0.61        5.73     43.10 o 
 -11   3   3      345.58      507.30     49.06 o 
 -10   3   3      179.68      183.29     34.00 o 
  -9   3   3      525.00      530.41     38.78 o 
  -8   3   3       11.70       15.28     24.12 o 
  -7   3   3     2986.00     3158.34     64.78 o 
  -6   3   3       17.19        9.90     14.53 o 
  -5   3   3      240.99      268.44     18.47 o 
  -4   3   3     3434.33     3660.38     64.31 o 
  -3   3   3     3661.24     3630.98     67.11 o 
  -2   3   3      149.17      163.73     16.73 o 
  -1   3   3        4.25       -4.89     11.24 o 
   0   3   3     6543.53     6854.40     90.38 o 
   1   3   3    14499.07    14669.85    230.78 o 
   2   3   3     1016.90      923.72     53.37 o 
   3   3   3     2366.74     2462.67     44.02 o 
   4   3   3     2939.68     2844.63    153.35 o 
   5   3   3     2704.95     2600.09     54.98 o 
   6   3   3        0.45        1.00     19.81 o 
   7   3   3     1234.23     1385.26     49.98 o 
   8   3   3       40.55       31.68     43.71 o 
   9   3   3     1579.99     1584.49     99.65 o 
  10   3   3       37.09       34.86     63.40 o 
  11   3   3      133.60      102.92    104.71 o 
  12   3   3        7.39       61.20     94.10 o 
 -12   4   3      257.97      246.24     51.42 o 
 -11   4   3        5.25        0.83     37.94 o 
 -10   4   3      418.95      418.38     42.26 o 
  -9   4   3       40.94       23.60     29.20 o 
  -8   4   3     2258.06     2316.14     96.19 o 
  -7   4   3       65.96       58.52     21.28 o 
  -6   4   3     2062.35     2178.64     78.23 o 
  -5   4   3       26.95       11.37     15.53 o 
  -4   4   3     1195.86     1246.69     69.28 o 
  -3   4   3       31.08       10.78     15.52 o 
  -2   4   3     1332.72     1192.30     46.08 o 
  -1   4   3      728.77      697.05     35.51 o 
   0   4   3     6002.67     6112.25    152.87 o 
   1   4   3      935.21     1094.50     40.15 o 
   2   4   3    17042.86    18304.40    176.19 o 
   3   4   3      827.99      876.68     29.34 o 
   4   4   3     1362.15     1360.14     36.63 o 
   5   4   3      389.67      428.52     31.48 o 
   6   4   3     1443.79     1218.62    105.46 o 
   7   4   3      732.13      806.50    105.78 o 
   8   4   3      198.71      193.05    127.82 o 
   9   4   3      118.14       63.06     68.61 o 
  10   4   3     1323.77     1787.61    174.28 o 
  11   4   3       50.27       10.21     77.13 o 
  12   4   3        2.38       26.83     89.41 o 
 -12   5   3        7.91       21.89     98.12 o 
 -11   5   3      502.02      517.56     60.25 o 
 -10   5   3        2.69        0.93     34.28 o 
  -9   5   3       38.72       44.94     32.02 o 
  -8   5   3      290.23      242.65     33.74 o 
  -7   5   3     2191.31     2285.90     65.21 o 
  -6   5   3       49.10       21.74     18.23 o 
  -5   5   3      433.39      533.26     31.74 o 
  -4   5   3     1495.02     1623.25     75.49 o 
  -3   5   3    13005.36    13880.44    330.79 o 
  -2   5   3       59.02       24.78     33.97 o 
  -1   5   3      621.70      751.66     32.18 o 
   0   5   3      354.28      434.80     39.15 o 
   1   5   3     7622.23     8209.31    127.16 o 
   2   5   3     1808.05     2010.85     41.80 o 
   3   5   3      944.06      947.27     32.88 o 
   4   5   3       83.81       79.26     19.05 o 
   5   5   3     2052.26     1902.13     51.84 o 
   6   5   3        1.01        9.56     32.81 o 
   7   5   3      443.45      585.66    104.94 o 
   8   5   3        0.94        3.95     58.54 o 
   9   5   3       48.51      107.53     71.59 o 
  10   5   3       37.41       44.15     76.75 o 
  11   5   3      126.74      105.78     85.95 o 
  12   5   3        8.30       14.59     92.42 o 
 -12   6   3       88.02      145.86    113.81 o 
 -11   6   3        7.33       13.17     47.79 o 
 -10   6   3      477.12      578.72     61.89 o 
  -9   6   3       62.15       58.40     43.88 o 
  -8   6   3      179.57      153.02     41.09 o 
  -7   6   3      197.60      166.20     31.21 o 
  -6   6   3     1004.84     1230.83     47.02 o 
  -5   6   3      801.75      901.59     45.83 o 
  -4   6   3     2360.16     2964.65    115.09 o 
  -3   6   3      240.53      304.56     38.77 o 
  -2   6   3     7723.30     7390.93    165.50 o 
  -1   6   3     1625.76     1645.48     58.21 o 
   0   6   3      268.88      255.27     24.61 o 
   1   6   3        2.42       24.62     35.77 o 
   2   6   3      911.18      782.52     37.11 o 
   3   6   3     2332.64     2373.40     51.47 o 
   4   6   3      804.22      875.58     35.64 o 
   5   6   3       18.68       28.45     22.62 o 
   6   6   3     1189.86     1150.11     87.45 o 
   7   6   3        2.26      -30.37     51.72 o 
   8   6   3       45.50       80.43     67.13 o 
   9   6   3       17.45        6.04     67.03 o 
  10   6   3      340.93      323.79    247.71 o 
  11   6   3       19.29       21.50     91.46 o 
 -11   7   3      348.67      442.34     95.01 o 
 -10   7   3      446.50      536.04     64.43 o 
  -9   7   3      177.90      227.44     50.20 o 
  -8   7   3       33.69       25.36     40.54 o 
  -7   7   3      123.29      145.38     32.03 o 
  -6   7   3       10.79       -9.86     26.54 o 
  -5   7   3       30.42       50.64     26.89 o 
  -4   7   3      914.75      948.23     43.29 o 
  -3   7   3     3686.03     3602.29     99.79 o 
  -2   7   3      928.52     1016.22     55.23 o 
  -1   7   3      563.05      552.97     33.04 o 
   0   7   3     1295.05     1238.04     45.17 o 
   1   7   3      497.16      576.89     32.61 o 
   2   7   3      802.08      904.78     36.37 o 
   3   7   3       33.84       37.59     21.46 o 
   4   7   3     1831.68     1814.71     51.89 o 
   5   7   3      104.96      103.03     45.97 o 
   6   7   3       32.78       62.53     50.35 o 
   7   7   3       19.74       19.16     55.72 o 
   8   7   3      689.24      772.98    112.54 o 
   9   7   3       73.39       68.22     82.90 o 
  10   7   3        3.23       16.89     87.77 o 
  11   7   3        2.93       44.44     97.54 o 
 -11   8   3        2.18        6.94     81.06 o 
 -10   8   3      289.29      289.81     89.91 o 
  -9   8   3      449.29      535.63     67.25 o 
  -8   8   3        0.38        1.68     42.28 o 
  -7   8   3       28.89       41.73     31.78 o 
  -6   8   3      778.39      821.90     46.84 o 
  -5   8   3     2487.35     2443.15     68.39 o 
  -4   8   3       57.18       56.85     26.40 o 
  -3   8   3        3.68       17.38     37.20 o 
  -2   8   3     1153.69     1234.32     65.25 o 
  -1   8   3     4546.09     4681.47    152.00 o 
   0   8   3       39.26       47.61     25.12 o 
   1   8   3      775.33      856.23     35.15 o 
   2   8   3       19.20       21.13     21.65 o 
   3   8   3     2913.70     2921.24     74.50 o 
   4   8   3        0.40       14.60     42.37 o 
   5   8   3      379.28      417.93     62.05 o 
   6   8   3        6.93       -6.93     50.43 o 
   7   8   3     1027.87     1190.30    108.28 o 
   8   8   3       87.62       62.66     77.47 o 
   9   8   3      179.11      174.05     93.32 o 
  10   8   3        6.94        1.63     89.41 o 
 -10   9   3      193.98      297.10     88.66 o 
  -9   9   3       94.25      144.96     79.28 o 
  -8   9   3      210.25      195.71     52.97 o 
  -7   9   3      483.68      482.86     58.59 o 
  -6   9   3      771.53      747.28     50.70 o 
  -5   9   3      100.49       79.19     33.87 o 
  -4   9   3      281.73      320.06     36.17 o 
  -3   9   3       53.15       61.83     27.18 o 
  -2   9   3     1908.33     2112.56     86.16 o 
  -1   9   3        0.66       32.18     36.66 o 
   0   9   3     1003.80     1003.58     61.83 o 
   1   9   3      128.59      163.26     26.92 o 
   2   9   3       85.54       97.69     31.52 o 
   3   9   3       75.20       60.05     45.01 o 
   4   9   3     1231.31     1308.09     89.56 o 
   5   9   3        8.13       29.55     50.51 o 
   6   9   3      271.38      223.37     66.82 o 
   7   9   3      267.64      300.99     80.74 o 
   8   9   3      817.49      901.54    177.74 o 
   9   9   3        9.15       25.88     97.28 o 
  10   9   3        5.45       17.15     99.07 o 
  -9  10   3      304.79      338.72     92.50 o 
  -8  10   3        2.75        1.07     70.38 o 
  -7  10   3       67.98       72.62     49.85 o 
  -6  10   3        1.63       10.11     36.38 o 
  -5  10   3      370.76      318.47     41.41 o 
  -4  10   3       70.06       32.72     33.11 o 
  -3  10   3      148.17      154.30     33.69 o 
  -2  10   3      654.47      769.65     52.23 o 
  -1  10   3     1832.53     1913.09    142.93 o 
   0  10   3       34.47       33.41     30.01 o 
   1  10   3      398.40      387.31     49.66 o 
   2  10   3      500.81      563.34     67.21 o 
   3  10   3      132.04      124.17     53.74 o 
   4  10   3        2.33        7.08     49.37 o 
   5  10   3      331.69      391.65     74.13 o 
   6  10   3      286.59      294.21     79.82 o 
   7  10   3      596.38      651.21    107.97 o 
   8  10   3        3.23       39.47     90.40 o 
   9  10   3      256.19      228.53    108.83 o 
  -8  11   3      136.83      148.30     82.48 o 
  -7  11   3      243.40      332.93     87.28 o 
  -6  11   3       88.45       96.55     61.24 o 
  -5  11   3        3.73      -12.24     37.15 o 
  -4  11   3      361.43      371.27     46.57 o 
  -3  11   3       38.82       56.92     34.43 o 
  -2  11   3       14.44       54.81     34.16 o 
  -1  11   3       27.53       27.33     59.57 o 
   0  11   3      530.28      510.90     73.93 o 
   1  11   3      192.41      241.46     65.39 o 
   2  11   3        1.49      -11.71     43.84 o 
   3  11   3       87.63      125.00     59.98 o 
   4  11   3      951.79      993.32    130.16 o 
   5  11   3      387.46      369.40     80.73 o 
   6  11   3        4.72        3.02     76.79 o 
   7  11   3       70.05       86.80     92.31 o 
   8  11   3      277.46      165.62    107.52 o 
  -6  12   3      106.68      128.44     73.86 o 
  -5  12   3      149.77      123.27     48.29 o 
  -4  12   3      195.23      218.36     62.85 o 
  -3  12   3       72.27       40.11     42.18 o 
  -2  12   3      407.60      329.97     45.11 o 
  -1  12   3        1.58       16.30     71.79 o 
   0  12   3      142.77       46.70     66.04 o 
   1  12   3       54.10       83.63     60.14 o 
   2  12   3      198.69      184.66     63.80 o 
   3  12   3      368.30      279.59     64.13 o 
   4  12   3        3.30        7.47    102.32 o 
   5  12   3       45.74       62.28     79.77 o 
   6  12   3      238.14      349.96    105.01 o 
  -5  13   3       13.11      -27.22    109.17 o 
  -4  13   3       48.76       50.83     51.28 o 
  -3  13   3      392.69      237.68     99.81 o 
  -2  13   3        0.95      -75.82     75.82 o 
  -1  13   3        9.06       -9.71     85.46 o 
   0  13   3       67.64       41.20     76.92 o 
   1  13   3      392.57      451.09     83.03 o 
   2  13   3        0.08       10.95     63.63 o 
   3  13   3       12.24       36.37     66.61 o 
   4  13   3        9.50       58.73     64.04 o 
 -12   0   4       27.22       58.75     69.00 o 
 -10   0   4       15.13       14.59     36.44 o 
  -8   0   4      607.11      560.35     62.14 o 
  -6   0   4     3124.34     3407.52     64.30 o 
  -4   0   4       78.98       65.97     14.85 o 
  -2   0   4      273.74      347.74     22.22 o 
   0   0   4     3279.18     3162.36     54.48 o 
   2   0   4     4814.03        3.27     26.71 o 
   4   0   4     5839.20      894.92     91.17 o 
  10   0   4      188.69       -1.34     76.01 o 
  12   0   4      363.52      105.24    106.53 o 
 -13   1   4      461.73      497.99     67.49 o 
 -12   1   4      107.77      114.92     48.46 o 
 -11   1   4        5.61       34.29     36.47 o 
 -10   1   4        2.68       -6.54     30.31 o 
  -9   1   4      479.39      504.18     39.57 o 
  -8   1   4      680.45      743.02     32.20 o 
  -7   1   4      431.16      533.36     26.80 o 
  -6   1   4        5.55       10.02     11.74 o 
  -5   1   4     1935.67     1777.65     24.27 o 
  -4   1   4     1007.02     1169.37     24.85 o 
  -3   1   4      466.65      457.31     22.91 o 
  -2   1   4    14504.75    15138.03    133.00 o 
  -1   1   4    17088.31    17540.38    146.78 o 
   0   1   4     9196.96     9042.42     82.13 o 
   1   1   4    18370.54    20132.03    267.79 o 
   2   1   4      471.22      424.34     60.35 o 
   3   1   4      968.19      994.83     50.03 o 
   4   1   4       19.13        0.92     12.62 o 
   5   1   4     1532.26     1415.77    297.44 o 
   6   1   4     1729.35      787.31    102.08 o 
   7   1   4     1918.07      753.44    115.91 o 
   8   1   4      127.12       32.73     28.28 o 
   9   1   4      207.14       43.72     49.20 o 
  10   1   4       99.65        4.30     65.08 o 
  11   1   4      150.10       59.44     74.19 o 
  12   1   4        5.72       82.51    105.37 o 
  13   1   4      123.82       75.68    169.09 o 
 -13   2   4       59.83       35.68     56.41 o 
 -12   2   4      140.30      149.02     48.39 o 
 -11   2   4       80.48       89.10     36.98 o 
 -10   2   4     1478.75     1560.70     62.75 o 
  -9   2   4       25.27        3.13     27.96 o 
  -8   2   4      770.94      792.74     38.61 o 
  -7   2   4     1616.30     1653.62     35.00 o 
  -6   2   4      909.65      929.92     25.65 o 
  -5   2   4       26.14       44.63     14.71 o 
  -4   2   4     2813.65     2888.21     41.39 o 
  -3   2   4      650.39      598.62     34.00 o 
  -2   2   4       24.05       17.81     10.06 o 
  -1   2   4     9140.66    10110.96     87.32 o 
   0   2   4      232.82      234.18     11.65 o 
   1   2   4    14632.77    15022.60    166.60 o 
   2   2   4     3009.39     3145.02     83.49 o 
   3   2   4      544.54      499.80     33.40 o 
   4   2   4     3352.07     3807.10     60.05 o 
   5   2   4     5511.63     5788.80    134.59 o 
   6   2   4       10.01        5.46     19.81 o 
   7   2   4      921.71     1083.40     88.86 o 
   8   2   4     1651.27     1882.69    109.07 o 
   9   2   4      449.45      198.76     99.13 o 
  10   2   4      483.48      384.69    171.19 o 
  11   2   4      139.22       74.88     90.64 o 
  12   2   4      497.38       50.54    102.94 o 
 -13   3   4       19.64       60.36     52.08 o 
 -12   3   4      171.65      263.80     48.35 o 
 -11   3   4       48.36       36.91     37.15 o 
 -10   3   4        9.47       33.30     32.98 o 
  -9   3   4      687.22      759.66     43.37 o 
  -8   3   4      497.67      549.86     38.05 o 
  -7   3   4      355.86      323.65     23.95 o 
  -6   3   4      347.63      306.18     24.95 o 
  -5   3   4     1850.73     2027.58     42.27 o 
  -4   3   4     4961.59     4917.08     81.49 o 
  -3   3   4      923.17      926.76     41.33 o 
  -2   3   4     1409.66     1310.32     24.20 o 
  -1   3   4      482.67      611.96     18.24 o 
   0   3   4     1524.74     1497.35     75.35 o 
   1   3   4     8139.32     8833.03    160.69 o 
   2   3   4     6307.24     6563.04     79.63 o 
   3   3   4     2299.02     2163.11     66.62 o 
   4   3   4      751.51      801.82     28.77 o 
   5   3   4      803.83      820.94     34.04 o 
   6   3   4     3383.34     3603.85     77.59 o 
   7   3   4      594.40      645.75     75.49 o 
   8   3   4      117.01      111.00     51.35 o 
   9   3   4       12.18        4.30     45.84 o 
  10   3   4      162.98      146.54    102.18 o 
  11   3   4      475.82      391.50    361.30 o 
  12   3   4        0.60      120.15    105.73 o 
 -12   4   4        9.07      -19.76     42.01 o 
 -11   4   4      312.04      330.59     47.81 o 
 -10   4   4      130.29      161.13     36.81 o 
  -9   4   4       74.58       66.94     31.71 o 
  -8   4   4      165.73      171.34     30.48 o 
  -7   4   4     3794.96     4043.57    129.22 o 
  -6   4   4      214.83      207.18     21.22 o 
  -5   4   4       91.89      108.06     23.57 o 
  -4   4   4       36.23       16.79     19.14 o 
  -3   4   4     4805.99     4701.72     75.19 o 
  -2   4   4      178.72      179.15     19.45 o 
  -1   4   4       14.90        1.24     12.94 o 
   0   4   4      358.09      304.12     22.83 o 
   1   4   4    10694.30    10596.73    188.72 o 
   2   4   4     5171.14     5684.53    166.14 o 
   3   4   4      190.77      187.87     25.40 o 
   4   4   4      180.80      174.34     31.39 o 
   5   4   4     5205.92     5365.10     84.00 o 
   6   4   4      345.10      280.35     98.12 o 
   7   4   4      422.08      309.50    114.18 o 
   8   4   4      108.12      112.86     55.18 o 
   9   4   4      570.53      318.47    266.26 o 
  10   4   4      196.10      114.97    101.75 o 
  11   4   4       67.56      104.16     83.66 o 
  12   4   4        0.72       59.19     98.19 o 
 -12   5   4      132.44      184.28     52.53 o 
 -11   5   4        3.47       21.76     43.39 o 
 -10   5   4      626.92      718.69     50.49 o 
  -9   5   4       16.75       30.00     31.28 o 
  -8   5   4      953.76     1080.56     44.95 o 
  -7   5   4       20.56       56.88     22.41 o 
  -6   5   4     2208.33     2156.54     78.19 o 
  -5   5   4       96.11       83.10     27.88 o 
  -4   5   4      541.87      465.72     43.06 o 
  -3   5   4       27.60       49.70     26.63 o 
  -2   5   4     3845.81     3932.25    101.92 o 
  -1   5   4       85.23       29.39     22.33 o 
   0   5   4     5816.29     5743.22     92.92 o 
   1   5   4       42.29       20.27     21.76 o 
   2   5   4     2072.36     2074.09     46.24 o 
   3   5   4      490.21      574.76     56.11 o 
   4   5   4     1386.16     1323.12     83.87 o 
   5   5   4       23.36       51.07     33.37 o 
   6   5   4     1283.21     1285.10     77.61 o 
   7   5   4       27.97       33.86     41.58 o 
   8   5   4      196.93      182.26    162.91 o 
   9   5   4      143.89       35.16     70.51 o 
  10   5   4      795.49      625.04    470.31 o 
  11   5   4       40.02       47.69     85.07 o 
  12   5   4       38.09        5.64     89.06 o 
 -12   6   4        0.13      -11.91     97.71 o 
 -11   6   4      430.88      489.36     71.82 o 
 -10   6   4      316.44      270.02     54.98 o 
  -9   6   4       30.47       47.10     44.28 o 
  -8   6   4      179.34      187.25     33.35 o 
  -7   6   4     1079.35     1134.88     47.57 o 
  -6   6   4      826.65      881.77     45.04 o 
  -5   6   4       92.05       72.16     26.56 o 
  -4   6   4     1087.86     1089.69     61.54 o 
  -3   6   4     2970.17     2816.56     84.94 o 
  -2   6   4     1107.00     1099.03     86.30 o 
  -1   6   4        1.03       -6.24     20.72 o 
   0   6   4      143.81      144.08     30.37 o 
   1   6   4     1111.78      935.76     37.50 o 
   2   6   4      713.23      692.20     37.58 o 
   3   6   4        4.25      -16.57     19.21 o 
   4   6   4     1199.84     1137.20     81.66 o 
   5   6   4      679.94      735.99     71.39 o 
   6   6   4      118.03      126.34     97.83 o 
   7   6   4      416.85      444.90    215.12 o 
   8   6   4       12.18      -18.90     61.73 o 
   9   6   4      794.34      578.48    435.88 o 
  10   6   4       45.13       69.61     84.91 o 
  11   6   4       80.72       92.29     97.31 o 
 -11   7   4       13.52      -32.80     78.11 o 
 -10   7   4      214.83      273.26     59.07 o 
  -9   7   4     1081.48     1112.04     72.53 o 
  -8   7   4      150.15      175.60     36.41 o 
  -7   7   4      107.68      112.27     32.44 o 
  -6   7   4      990.17      916.50     50.07 o 
  -5   7   4     2341.13     2335.72     64.20 o 
  -4   7   4     1601.37     1467.81     71.55 o 
  -3   7   4      158.46      196.66     39.11 o 
  -2   7   4     1336.64     1242.25     61.09 o 
  -1   7   4     1496.52     1379.84     60.51 o 
   0   7   4      940.92     1012.06     42.08 o 
   1   7   4      191.74      211.19     21.72 o 
   2   7   4      344.24      387.17     34.64 o 
   3   7   4     1213.79     1215.12     59.44 o 
   4   7   4      783.10      846.50     55.38 o 
   5   7   4       90.28      116.71     58.24 o 
   6   7   4      254.99      219.05    121.15 o 
   7   7   4      444.41      443.29    153.77 o 
   8   7   4       70.49       90.49     74.21 o 
   9   7   4      265.49      167.13    131.97 o 
  10   7   4      128.61      160.23     98.39 o 
  11   7   4      179.97      120.43    103.74 o 
 -11   8   4       63.37       87.43     84.40 o 
 -10   8   4      179.20      134.70     56.84 o 
  -9   8   4       48.40       70.89     48.66 o 
  -8   8   4       72.77      134.13     48.37 o 
  -7   8   4       41.75       43.82     30.95 o 
  -6   8   4      721.86      836.86     48.94 o 
  -5   8   4        6.56       24.03     27.43 o 
  -4   8   4      163.79      125.00     55.31 o 
  -3   8   4     1162.83     1174.46     69.66 o 
  -2   8   4     1433.48     1393.74     70.44 o 
  -1   8   4      287.79      316.07     43.29 o 
   0   8   4     2234.98     2200.59     66.78 o 
   1   8   4      528.69      488.48     29.25 o 
   2   8   4       49.73       50.31     23.97 o 
   3   8   4      440.50      437.49     45.63 o 
   4   8   4       84.01      102.80     51.82 o 
   5   8   4      415.16      529.64     81.58 o 
   6   8   4      458.20      427.98     81.98 o 
   7   8   4       16.10       38.43     69.20 o 
   8   8   4      625.66      533.07    283.81 o 
   9   8   4       86.39       72.66     90.90 o 
  10   8   4        7.13      -14.76     88.24 o 
 -10   9   4       40.99      -24.79     77.90 o 
  -9   9   4      273.86      335.96     61.69 o 
  -8   9   4      217.32      173.18     51.32 o 
  -7   9   4        2.45       20.36     34.05 o 
  -6   9   4      102.77       90.82     37.24 o 
  -5   9   4      541.09      567.41     45.01 o 
  -4   9   4        0.10       10.73     29.51 o 
  -3   9   4       17.08        9.36     42.53 o 
  -2   9   4      134.40      103.77     45.17 o 
  -1   9   4     1563.49     1613.71     78.80 o 
   0   9   4      158.75      148.02     42.45 o 
   1   9   4      142.91      135.55     25.33 o 
   2   9   4      231.45      322.60     42.99 o 
   3   9   4     1111.38     1037.75     83.87 o 
   4   9   4      223.20      199.21     62.20 o 
   5   9   4       33.27       89.71     65.64 o 
   6   9   4       94.41       90.72     70.05 o 
   7   9   4     1099.02      958.10    209.22 o 
   8   9   4       29.90        3.09     83.89 o 
   9   9   4       68.39       43.93     99.60 o 
  -9  10   4       46.31       29.91     81.16 o 
  -8  10   4      180.78      156.78     56.91 o 
  -7  10   4       14.24       59.86     38.07 o 
  -6  10   4      738.30      843.14     57.25 o 
  -5  10   4       93.94      126.42     48.28 o 
  -4  10   4      422.62      397.56     43.91 o 
  -3  10   4      799.38      686.47     88.31 o 
  -2  10   4      803.34     1033.54     75.10 o 
  -1  10   4      389.76      402.82     54.60 o 
   0  10   4     1692.55     1660.29     83.18 o 
   1  10   4       55.55       55.16     36.43 o 
   2  10   4      401.72      394.93     46.96 o 
   3  10   4      236.29      204.97     64.59 o 
   4  10   4     1447.20     1360.08    117.77 o 
   5  10   4       21.34      -14.44     65.78 o 
   6  10   4      136.24      184.49     84.29 o 
   7  10   4       89.31       75.68     88.43 o 
   8  10   4      171.01      167.61    103.08 o 
   9  10   4       32.15       26.69     93.83 o 
  -8  11   4       46.19       59.24     75.41 o 
  -7  11   4       11.10       -2.12     53.40 o 
  -6  11   4        6.64       25.83     42.40 o 
  -5  11   4      250.46      187.14     44.70 o 
  -4  11   4       97.45       93.29     38.53 o 
  -3  11   4       15.17       34.54     36.21 o 
  -2  11   4      375.94      428.48     87.90 o 
  -1  11   4      916.14      843.25     73.91 o 
   0  11   4       51.93       60.41     52.94 o 
   1  11   4      173.52      187.07     56.84 o 
   2  11   4      103.85      113.27     50.20 o 
   3  11   4      593.47      665.04    106.64 o 
   4  11   4       70.30       20.00     72.54 o 
   5  11   4      218.72      104.27     84.11 o 
   6  11   4      222.48      268.61    101.01 o 
   7  11   4      274.18      235.18    110.05 o 
  -6  12   4       12.26      -15.90     47.61 o 
  -5  12   4       29.96      -19.26     44.12 o 
  -4  12   4       82.74       40.43     44.70 o 
  -3  12   4      277.69      334.34     48.44 o 
  -2  12   4        6.58       15.67     41.53 o 
  -1  12   4       65.42       52.86     79.88 o 
   0  12   4      146.43      161.61     86.38 o 
   1  12   4      311.35      333.38     70.38 o 
   2  12   4       42.60       46.99     54.64 o 
   3  12   4        0.89      -10.34     54.80 o 
   4  12   4      218.79      213.17    118.32 o 
   5  12   4      137.18      136.68     94.36 o 
   6  12   4        7.79       20.89     99.69 o 
  -4  13   4      122.46       65.45     53.84 o 
  -3  13   4        0.40      152.36    101.67 o 
  -2  13   4       76.12      -21.61     80.53 o 
  -1  13   4       59.91       65.01     86.01 o 
   0  13   4      489.90      573.53    131.35 o 
   1  13   4        0.35       10.66     66.27 o 
   2  13   4      221.28      230.54     75.07 o 
   3  13   4       12.01       65.97     64.73 o 
   4  13   4       30.30       61.00     69.12 o 
 -13   0   5       98.41      182.06     83.80 o 
 -11   0   5       76.85       76.27     64.01 o 
  -9   0   5     2153.47     2252.69    160.45 o 
  -7   0   5     3097.43     2911.28     56.77 o 
  -5   0   5     5808.74     5800.83    118.21 o 
  -3   0   5     1269.29     1579.84     46.82 o 
  -1   0   5      664.02      612.60     28.76 o 
   1   0   5     1682.55     1596.90     37.71 o 
   3   0   5      754.63        8.23     36.31 o 
   5   0   5      189.13       46.24     67.89 o 
   7   0   5     1437.24      147.97    164.77 o 
   9   0   5      148.66      -17.19     66.94 o 
  11   0   5      470.41       85.63     97.91 o 
 -13   1   5      128.82      226.23     60.59 o 
 -12   1   5      209.97      291.17     55.03 o 
 -11   1   5       83.00      122.07     44.47 o 
 -10   1   5      825.61      886.34     51.44 o 
  -9   1   5       22.90      -16.47     28.11 o 
  -8   1   5      432.45      524.42     31.81 o 
  -7   1   5      321.70      376.85     20.91 o 
  -6   1   5     6173.42     6191.51     58.75 o 
  -5   1   5      786.53      970.00     28.14 o 
  -4   1   5      533.68      570.62     28.40 o 
  -3   1   5     9700.79     9939.94    106.78 o 
  -2   1   5     6294.27     6290.75     69.75 o 
  -1   1   5      971.79     1024.39     43.46 o 
   0   1   5     3570.13     3553.12     46.43 o 
   1   1   5      935.05     1197.87     22.03 o 
   2   1   5     2918.58     2717.89    186.57 o 
   3   1   5     1183.88     1238.79     86.85 o 
   4   1   5     4202.40     5373.72    194.21 o 
   5   1   5     3579.55     3448.85    166.49 o 
   6   1   5      283.55      237.95     72.18 o 
   7   1   5      197.02      179.44     61.71 o 
   8   1   5     1971.32      245.56    107.62 o 
   9   1   5      136.63       46.70     56.52 o 
  10   1   5       24.53      -16.28     66.64 o 
  11   1   5        1.58       11.37     80.34 o 
  12   1   5      516.85        4.53    106.34 o 
 -13   2   5      166.97      230.69     63.12 o 
 -12   2   5       84.54       68.20     49.78 o 
 -11   2   5      191.48      243.26     43.43 o 
 -10   2   5       13.59      -15.59     30.51 o 
  -9   2   5      384.63      376.84     53.57 o 
  -8   2   5     2752.14     2929.45     54.55 o 
  -7   2   5      592.42      633.90     30.77 o 
  -6   2   5       68.96       55.86     13.91 o 
  -5   2   5     4746.77     4733.77     51.16 o 
  -4   2   5     1708.89     1719.77     36.73 o 
  -3   2   5      760.39      744.77     24.43 o 
  -2   2   5     6116.57     6140.05     69.48 o 
  -1   2   5    10199.62    10450.79     95.89 o 
   0   2   5      649.02      677.60     18.32 o 
   1   2   5       10.05       20.52     13.46 o 
   2   2   5      129.51      227.20     31.55 o 
   3   2   5     4389.60     4483.09    113.49 o 
   4   2   5     1082.94     1131.33     39.86 o 
   5   2   5       12.98        6.43     15.61 o 
   6   2   5     1272.72     1312.42     43.48 o 
   7   2   5     1146.94     1437.02    136.27 o 
   8   2   5        4.73        5.60     47.28 o 
   9   2   5      189.66      115.48     60.29 o 
  10   2   5        2.75      -17.96     62.06 o 
  11   2   5      280.00       69.60     93.15 o 
  12   2   5       71.82       55.52    107.31 o 
 -13   3   5       25.62       10.68     68.08 o 
 -12   3   5        0.78       10.53     44.73 o 
 -11   3   5      350.88      396.63     49.83 o 
 -10   3   5      821.96      853.10     54.31 o 
  -9   3   5      166.14      199.87     35.19 o 
  -8   3   5      354.19      303.37     26.66 o 
  -7   3   5     2600.78     2788.29     51.63 o 
  -6   3   5      306.83      281.92     22.86 o 
  -5   3   5      603.50      653.03     33.85 o 
  -4   3   5      364.22      401.63     26.90 o 
  -3   3   5     7971.09     7929.61     86.35 o 
  -2   3   5     1005.75      991.64     23.17 o 
  -1   3   5     1133.90     1149.60     25.17 o 
   0   3   5     1289.50     1429.33     39.57 o 
   1   3   5     9164.14     8921.07    118.36 o 
   2   3   5      407.13      305.91     34.45 o 
   3   3   5      443.28      399.34    114.75 o 
   4   3   5      634.42      724.41     24.81 o 
   5   3   5     2196.02     2138.24     46.70 o 
   6   3   5      348.63      272.32    102.08 o 
   7   3   5      114.15       83.74     43.47 o 
   8   3   5      274.00      208.22     76.33 o 
   9   3   5      353.00      389.93    181.76 o 
  10   3   5        0.51       25.06     76.34 o 
  11   3   5        7.42       34.82     90.35 o 
  12   3   5        5.71       30.55    111.00 o 
 -12   4   5      438.29      445.82     55.62 o 
 -11   4   5        6.57       18.35     39.82 o 
 -10   4   5       42.63       29.07     35.55 o 
  -9   4   5      297.60      286.06     37.40 o 
  -8   4   5      552.91      615.79     33.62 o 
  -7   4   5        1.35      -11.08     18.75 o 
  -6   4   5     3670.06     3762.48     96.15 o 
  -5   4   5      511.13      564.95     35.91 o 
  -4   4   5     2283.97     2282.60     42.86 o 
  -3   4   5        4.49       21.97     14.03 o 
  -2   4   5     6042.01     6085.53     66.38 o 
  -1   4   5      469.27      468.35     45.37 o 
   0   4   5     7835.75     8281.39    115.30 o 
   1   4   5     7961.09     8630.66    120.55 o 
   2   4   5    13680.33    13559.32    150.24 o 
   3   4   5      734.65      695.97     26.46 o 
   4   4   5     2189.64     2213.75     66.72 o 
   5   4   5       28.30       30.59     32.97 o 
   6   4   5     2530.49     2699.56    106.63 o 
   7   4   5      267.85      174.09     86.06 o 
   8   4   5     1050.74     1065.98    169.45 o 
   9   4   5       32.72       34.66     66.43 o 
  10   4   5      733.72      567.35    467.18 o 
  11   4   5      110.02      142.63     96.64 o 
  12   4   5       15.95       90.84    111.26 o 
 -12   5   5        0.70        3.29     46.90 o 
 -11   5   5      321.90      351.75     52.09 o 
 -10   5   5        3.31       23.33     39.73 o 
  -9   5   5      135.15      146.95     35.15 o 
  -8   5   5      127.68      177.01     27.48 o 
  -7   5   5      811.16      910.89     48.97 o 
  -6   5   5      148.12      143.64     24.38 o 
  -5   5   5       40.72       50.92     26.05 o 
  -4   5   5      281.09      288.74     37.88 o 
  -3   5   5     4846.50     4620.49     83.77 o 
  -2   5   5       32.41       18.04     15.51 o 
  -1   5   5     1426.61     1588.97     48.26 o 
   0   5   5     1824.02     2036.94     53.71 o 
   1   5   5    13188.95    13317.68    170.63 o 
   2   5   5        0.27       -9.32     15.32 o 
   3   5   5        1.23        2.69     16.33 o 
   4   5   5       50.46       40.74     32.16 o 
   5   5   5     5502.59     5581.96    148.56 o 
   6   5   5        9.62      -10.07     37.10 o 
   7   5   5       97.60       55.77     44.26 o 
   8   5   5       96.72       44.12     60.51 o 
   9   5   5     1052.64      817.92    589.50 o 
  10   5   5        0.42        9.10     77.70 o 
  11   5   5       59.11      106.61     92.39 o 
  12   5   5       52.80      148.98    105.54 o 
 -12   6   5       37.73       31.24     65.84 o 
 -11   6   5       40.12       53.03     62.57 o 
 -10   6   5      132.27      176.98     51.62 o 
  -9   6   5      314.03      336.57     42.59 o 
  -8   6   5      116.31      137.62     27.89 o 
  -7   6   5      389.13      373.65     38.69 o 
  -6   6   5      474.16      453.49     37.12 o 
  -5   6   5      360.20      307.89     48.02 o 
  -4   6   5     2450.92     2636.80     92.30 o 
  -3   6   5      419.65      408.62     44.52 o 
  -2   6   5      929.39      842.74     41.81 o 
  -1   6   5       55.46       29.23     19.36 o 
   0   6   5     2118.47     2029.53     58.28 o 
   1   6   5       12.35       19.25     19.17 o 
   2   6   5     3846.25     3619.45    104.75 o 
   3   6   5      696.04      840.54     61.42 o 
   4   6   5     2562.39     2785.42    125.38 o 
   5   6   5        3.06       11.07     35.54 o 
   6   6   5      237.71      186.62     56.15 o 
   7   6   5        4.05       12.57     56.41 o 
   8   6   5       27.22       23.28     70.83 o 
   9   6   5      158.32      138.95    137.79 o 
  10   6   5      226.02      157.98    117.27 o 
  11   6   5       74.01       67.36     97.50 o 
 -11   7   5      134.26      182.19     72.17 o 
 -10   7   5      555.32      551.70     66.55 o 
  -9   7   5        5.94       19.17     47.16 o 
  -8   7   5       35.71        6.60     29.79 o 
  -7   7   5      520.34      547.88     45.51 o 
  -6   7   5      280.35      221.21     34.33 o 
  -5   7   5      567.55      583.54     57.40 o 
  -4   7   5      804.09      967.04     64.93 o 
  -3   7   5     2127.80     2098.26     83.58 o 
  -2   7   5     3330.90     3553.92     99.93 o 
  -1   7   5        7.71        9.25     24.10 o 
   0   7   5      783.29      728.46     42.15 o 
   1   7   5      864.06      828.33     71.42 o 
   2   7   5     1148.19     1203.46     44.88 o 
   3   7   5      351.50      286.90     77.85 o 
   4   7   5      448.75      440.88    101.86 o 
   5   7   5      300.21      186.64     95.75 o 
   6   7   5      293.73      195.47    171.41 o 
   7   7   5       80.44       22.01     69.61 o 
   8   7   5      596.28      536.03    314.36 o 
   9   7   5      161.25       98.27     83.91 o 
  10   7   5       60.16       43.02     88.66 o 
  11   7   5        4.46       -0.67     88.16 o 
 -10   8   5       23.06       -9.97     54.06 o 
  -9   8   5      340.09      375.21     61.16 o 
  -8   8   5      165.82      129.36     35.96 o 
  -7   8   5       40.42        3.55     33.16 o 
  -6   8   5       71.81       72.62     33.23 o 
  -5   8   5      857.42      834.25     87.07 o 
  -4   8   5      699.48      737.09    100.77 o 
  -3   8   5      816.78      813.15     64.91 o 
  -2   8   5      329.56      278.46     45.05 o 
  -1   8   5     1715.19     1638.69     61.97 o 
   0   8   5      429.27      419.19     39.90 o 
   1   8   5      100.95       62.29     21.97 o 
   2   8   5       25.30       11.72     26.92 o 
   3   8   5     3303.91     3442.70    203.21 o 
   4   8   5       48.26       50.49     55.46 o 
   5   8   5      117.73       83.39     61.23 o 
   6   8   5       28.09       69.11     66.00 o 
   7   8   5      962.38      830.83    551.38 o 
   8   8   5      100.27       54.99     82.35 o 
   9   8   5      145.51       75.95     94.53 o 
  10   8   5       31.98       -6.73     95.41 o 
 -10   9   5      137.71      119.59     61.49 o 
  -9   9   5       44.58       46.52     54.83 o 
  -8   9   5      185.16      175.93     42.80 o 
  -7   9   5       97.90      130.73     42.63 o 
  -6   9   5      699.47      710.11     51.73 o 
  -5   9   5       28.96       18.09     33.18 o 
  -4   9   5      236.94      304.45     54.75 o 
  -3   9   5       28.23       55.81     43.58 o 
  -2   9   5      376.90      391.11     52.09 o 
  -1   9   5      414.79      372.16     43.33 o 
   0   9   5     1423.52     1315.76     62.26 o 
   1   9   5        0.22       -3.03     31.15 o 
   2   9   5      720.73      655.82     92.44 o 
   3   9   5      120.07      115.99     59.68 o 
   4   9   5      802.56      691.72    309.40 o 
   5   9   5       20.86       -1.03     64.78 o 
   6   9   5      649.82      566.67    365.00 o 
   7   9   5       18.99      -34.80     76.30 o 
   8   9   5      596.21      437.45    330.15 o 
   9   9   5        0.73       20.55     96.26 o 
  -9  10   5      271.28      258.43     65.92 o 
  -8  10   5       59.79       90.62     43.44 o 
  -7  10   5       42.15       64.34     41.19 o 
  -6  10   5        3.26       -0.17     37.83 o 
  -5  10   5      952.20      976.91     58.90 o 
  -4  10   5      161.88      166.32     40.08 o 
  -3  10   5        1.35       -5.50     44.91 o 
  -2  10   5        2.83       16.50     42.65 o 
  -1  10   5     2120.02     2000.37     78.54 o 
   0  10   5        1.02       -0.59     36.51 o 
   1  10   5       89.45       81.88     37.82 o 
   2  10   5      119.19      156.33     48.37 o 
   3  10   5      517.32      358.11    135.98 o 
   4  10   5       38.52      -12.35     62.91 o 
   5  10   5      131.72      108.19     77.45 o 
   6  10   5      189.29       50.70     79.41 o 
   7  10   5      718.95      578.72    360.37 o 
   8  10   5        0.19       22.77     92.93 o 
  -8  11   5      108.95      114.88     59.23 o 
  -7  11   5      192.77      168.79     52.63 o 
  -6  11   5      283.03      255.06     50.74 o 
  -5  11   5       68.57       50.43     42.84 o 
  -4  11   5      442.25      426.09     62.38 o 
  -3  11   5       55.16       30.46     75.75 o 
  -2  11   5      128.19       37.18     52.01 o 
  -1  11   5       85.14      128.15     53.54 o 
   0  11   5      524.10      533.81     56.79 o 
   1  11   5       48.99       55.80     50.22 o 
   2  11   5       49.79       43.25     49.03 o 
   3  11   5       17.18       -4.97     48.47 o 
   4  11   5      448.97      262.66    115.11 o 
   5  11   5      107.09       90.37     85.78 o 
   6  11   5       30.16       35.12     88.30 o 
   7  11   5        4.23       16.80     98.52 o 
  -6  12   5        6.17       27.93     51.98 o 
  -5  12   5       86.03       91.95     50.67 o 
  -4  12   5      203.87      216.37     53.29 o 
  -3  12   5        7.52       -2.88     44.79 o 
  -2  12   5       12.54       48.53     75.96 o 
  -1  12   5        1.67       25.67     81.05 o 
   0  12   5      405.91      363.84     72.33 o 
   1  12   5       17.20       13.57     58.84 o 
   2  12   5      154.03      232.57     65.52 o 
   3  12   5       93.49      104.40     60.40 o 
   4  12   5       52.72      135.64     63.29 o 
   5  12   5        0.96      -32.01    121.66 o 
   6  12   5      160.37       54.55    102.91 o 
  -4  13   5       11.24      -23.61     55.32 o 
  -3  13   5      371.26      403.82     63.50 o 
  -2  13   5       25.62      -69.45     83.15 o 
  -1  13   5        2.02      -46.77     80.81 o 
   0  13   5       10.50      -32.21     86.35 o 
   1  13   5      629.58      706.13     90.29 o 
   2  13   5        0.21       35.25     69.91 o 
   3  13   5        7.71       -5.77     60.96 o 
 -12   0   6      233.98      219.75     77.06 o 
 -10   0   6      117.41      105.55     55.96 o 
  -8   0   6       21.15       17.25     22.48 o 
  -6   0   6     7034.35     7099.12    338.00 o 
  -4   0   6     1550.18     1505.73     51.68 o 
  -2   0   6     3490.38     3030.35     65.41 o 
   0   0   6      703.96      807.74     34.23 o 
   2   0   6     3350.82     3201.10    121.66 o 
   4   0   6       87.63       37.04     40.97 o 
   8   0   6     1913.40     1265.93    162.03 o 
  10   0   6       13.47        4.47     83.09 o 
  12   0   6      409.27      438.36    201.51 o 
 -13   1   6      324.03      454.31     66.98 o 
 -12   1   6       44.77       49.64     49.69 o 
 -11   1   6      222.06      185.56     48.75 o 
 -10   1   6        4.21        4.46     31.15 o 
  -9   1   6      511.36      597.28     43.54 o 
  -8   1   6      503.80      530.18     27.54 o 
  -7   1   6     1178.81     1176.91     27.66 o 
  -6   1   6       20.97       48.46     13.70 o 
  -5   1   6     2245.03     2033.74     36.44 o 
  -4   1   6      686.90      600.45     19.94 o 
  -3   1   6     2593.36     2622.72     48.72 o 
  -2   1   6      918.38      887.41     26.48 o 
  -1   1   6       42.36       47.43     12.82 o 
   0   1   6     1245.15     1329.03     28.19 o 
   1   1   6     3591.77     3480.13     50.95 o 
   2   1   6      557.90      558.47     17.44 o 
   3   1   6     4098.58     3966.49    457.63 o 
   4   1   6     1066.96      289.34    100.51 o 
   5   1   6        5.10       -2.29     31.42 o 
   6   1   6      247.51      112.42     68.79 o 
   8   1   6       38.26       23.22     55.78 o 
   9   1   6      164.32       50.29     60.44 o 
  10   1   6       40.59       -3.97     71.32 o 
  11   1   6      364.61      216.27    105.96 o 
  12   1   6       17.29      -26.89     89.78 o 
 -13   2   6       44.54       60.00     58.18 o 
 -12   2   6       14.83        3.12     48.83 o 
 -11   2   6       80.88       80.93     39.40 o 
 -10   2   6      852.74      956.57     54.25 o 
  -9   2   6       81.91       84.95     31.35 o 
  -8   2   6      250.45      269.61     27.20 o 
  -7   2   6      717.33      666.26     36.03 o 
  -6   2   6     3901.64     3759.97     52.70 o 
  -5   2   6       34.99       39.21     16.60 o 
  -4   2   6      153.96      133.21     17.10 o 
  -3   2   6    10523.37    10847.80    111.73 o 
  -2   2   6     7121.50     7570.95     83.71 o 
  -1   2   6     3702.19     4093.75     53.93 o 
   0   2   6      998.06     1043.75     23.49 o 
   1   2   6     1729.36     1781.51     26.80 o 
   2   2   6      335.23      324.33     29.75 o 
   3   2   6       46.02      108.19     60.91 o 
   4   2   6     2524.09     2719.84     97.06 o 
   5   2   6     5489.77     5438.38    148.60 o 
   6   2   6       92.22       82.17     46.38 o 
   7   2   6        4.00      -19.60     41.33 o 
   8   2   6      239.49      225.39     93.65 o 
   9   2   6       69.59       52.75     60.22 o 
  10   2   6      173.00       77.20     67.84 o 
  11   2   6      127.72       96.88     77.67 o 
  12   2   6      217.38       43.85    111.65 o 
 -12   3   6      444.16      510.22     58.62 o 
 -11   3   6       27.75       20.57     41.74 o 
 -10   3   6       67.90       80.46     38.26 o 
  -9   3   6     1672.31     1830.88     53.24 o 
  -8   3   6      168.76      174.25     25.67 o 
  -7   3   6       28.32       58.70     20.38 o 
  -6   3   6      283.48      279.89     30.73 o 
  -5   3   6     1090.94     1015.84     32.71 o 
  -4   3   6      149.65      106.18     16.33 o 
  -3   3   6      365.25      469.85     21.99 o 
  -2   3   6     7069.27     7358.10     75.23 o 
  -1   3   6     2518.77     2513.38     38.29 o 
   0   3   6     2449.89     2637.08     38.17 o 
   1   3   6      960.17     1153.49     40.48 o 
   2   3   6      373.93      273.59     86.89 o 
   3   3   6        7.85        9.34     25.16 o 
   4   3   6     4498.13     4496.87    127.51 o 
   5   3   6      106.12       90.35     53.80 o 
   6   3   6      952.47     1073.41    131.42 o 
   7   3   6      116.45      101.20     55.12 o 
   8   3   6      550.72      539.99     74.31 o 
   9   3   6        6.27       -5.29     54.96 o 
  10   3   6       70.76      115.44     68.73 o 
  11   3   6      146.76       67.96    104.14 o 
  12   3   6       86.27       57.10    116.15 o 
 -12   4   6        3.42        4.35     43.78 o 
 -11   4   6      234.71      297.90     48.91 o 
 -10   4   6      143.63      224.74     42.78 o 
  -9   4   6      394.03      467.89     37.15 o 
  -8   4   6      480.18      462.69     35.36 o 
  -7   4   6     1637.58     1605.63     43.69 o 
  -6   4   6       67.88       43.58     26.78 o 
  -5   4   6       12.45       49.61     23.74 o 
  -4   4   6       31.15       34.87     21.57 o 
  -3   4   6     2977.26     2907.21     42.72 o 
  -2   4   6      466.88      545.85     21.66 o 
  -1   4   6      305.57      316.18     18.33 o 
   0   4   6       58.21       49.16     17.79 o 
   1   4   6     5042.42     5143.48     88.89 o 
   2   4   6      475.81      656.16     51.37 o 
   3   4   6       52.57       49.39     34.59 o 
   4   4   6      204.09      166.07     64.99 o 
   5   4   6     3756.13     3976.30    224.31 o 
   6   4   6       94.63       49.91     40.15 o 
   7   4   6       20.68        1.96     41.86 o 
   8   4   6      247.30      129.77     60.68 o 
   9   4   6     1053.39     1228.99    100.87 o 
  10   4   6      184.64      104.90    156.71 o 
  11   4   6       42.14       52.25     97.26 o 
  12   4   6        6.02       71.85    111.32 o 
 -12   5   6      168.07      231.52     54.02 o 
 -11   5   6        0.37       27.75     43.65 o 
 -10   5   6       83.32      114.42     42.49 o 
  -9   5   6       66.31       77.47     27.69 o 
  -8   5   6     1425.55     1453.81     46.77 o 
  -7   5   6      160.35      153.13     26.64 o 
  -6   5   6      922.31     1022.40     49.82 o 
  -5   5   6        6.59       11.68     24.32 o 
  -4   5   6     2625.25     2493.31     62.14 o 
  -3   5   6      792.04      858.48     32.24 o 
  -2   5   6      777.30      748.42     31.00 o 
  -1   5   6     2954.38     2956.82     79.89 o 
   0   5   6     2093.00     1817.52     52.85 o 
   1   5   6      128.14      110.01     27.25 o 
   2   5   6     5119.43     5424.34     78.24 o 
   3   5   6        8.25       -2.33     27.73 o 
   4   5   6     1629.50     1820.37    182.68 o 
   5   5   6       40.99       52.84     37.08 o 
   6   5   6      582.48      555.46     66.84 o 
   7   5   6      125.33       66.52     47.44 o 
   8   5   6      946.94      730.45    533.06 o 
   9   5   6      146.48       95.89    107.36 o 
  10   5   6      436.44      237.10    253.30 o 
  11   5   6        3.63       57.19     87.10 o 
 -11   6   6      287.35      232.44     54.02 o 
 -10   6   6      279.62      259.43     48.66 o 
  -9   6   6       67.56       60.60     30.89 o 
  -8   6   6       15.51       15.30     25.03 o 
  -7   6   6      826.07      810.33     75.58 o 
  -6   6   6      599.39      652.92     74.65 o 
  -5   6   6       96.25       59.76     41.62 o 
  -4   6   6       76.74       60.77     36.87 o 
  -3   6   6     2286.92     2271.45    111.27 o 
  -2   6   6     1475.89     1407.55     51.14 o 
  -1   6   6        0.89      -16.27     19.80 o 
   0   6   6       85.46       77.65     24.85 o 
   1   6   6     7428.54     7324.41    120.62 o 
   2   6   6       10.15        8.86     22.48 o 
   3   6   6       31.52       32.84     33.95 o 
   4   6   6     1066.27     1176.28     87.00 o 
   5   6   6       96.23       83.61     42.76 o 
   6   6   6        3.45       11.94     43.22 o 
   7   6   6       34.15       52.87     61.49 o 
   8   6   6      349.85      172.31    197.91 o 
   9   6   6      498.04      375.22    265.56 o 
  10   6   6       18.47      134.74     87.46 o 
  11   6   6        2.01       36.35     85.51 o 
 -11   7   6       91.08       74.15     69.93 o 
 -10   7   6        6.28       31.18     51.28 o 
  -9   7   6      254.14      322.06     43.39 o 
  -8   7   6      344.36      350.81     40.10 o 
  -7   7   6      488.53      505.74     70.33 o 
  -6   7   6      305.17      280.32     64.81 o 
  -5   7   6     2037.56     1848.52    126.63 o 
  -4   7   6      223.35      224.15     46.29 o 
  -3   7   6      317.52      276.21     45.84 o 
  -2   7   6     1353.98     1328.34     86.29 o 
  -1   7   6     1230.80     1227.07     58.57 o 
   0   7   6      897.19      880.62     46.53 o 
   1   7   6       12.42       13.30     23.13 o 
   2   7   6      114.73      150.31     40.32 o 
   3   7   6     1520.70     1616.03     85.94 o 
   4   7   6      159.53      172.98     70.09 o 
   5   7   6       13.99        7.75     40.90 o 
   6   7   6      451.46      192.96    191.27 o 
   7   7   6      486.41      267.15    231.67 o 
   8   7   6      289.20      170.02    101.61 o 
   9   7   6       30.56       53.62     90.17 o 
  10   7   6      108.46       32.47     88.17 o 
 -10   8   6      415.21      362.49     67.92 o 
  -9   8   6        2.91       -2.82     37.55 o 
  -8   8   6        4.27       44.78     35.46 o 
  -7   8   6      223.89      199.93     40.48 o 
  -6   8   6     1033.81     1130.97     55.50 o 
  -5   8   6      173.14      139.19     47.40 o 
  -4   8   6        1.85       -4.39     39.57 o 
  -3   8   6      441.59      408.21     52.62 o 
  -2   8   6     1073.59     1100.99     68.06 o 
  -1   8   6      252.32      261.64     38.92 o 
   0   8   6     1089.38     1052.17     53.34 o 
   1   8   6      147.45      106.14     45.78 o 
   2   8   6     1326.15     1228.84     58.08 o 
   3   8   6      160.39      125.79     43.68 o 
   4   8   6      120.18      123.91     53.84 o 
   5   8   6      354.00      204.44    156.54 o 
   6   8   6      306.13      138.89    147.92 o 
   7   8   6       37.29       58.40     73.57 o 
   8   8   6      334.34      346.45    279.82 o 
   9   8   6        2.65       16.19     87.17 o 
  10   8   6       87.26       49.73    103.18 o 
  -9   9   6      294.69      352.71     49.93 o 
  -8   9   6        1.20       -0.93     37.68 o 
  -7   9   6       71.47      137.10     52.67 o 
  -6   9   6      116.63      102.20     40.23 o 
  -5   9   6      555.60      614.46     66.45 o 
  -4   9   6      200.89      129.85     49.75 o 
  -3   9   6       86.13      101.23     48.10 o 
  -2   9   6        4.44      -18.85     39.52 o 
  -1   9   6     2387.91     2174.21     76.39 o 
   0   9   6      201.57      141.04     37.42 o 
   1   9   6       20.32       55.10     34.67 o 
   2   9   6      257.46      196.52     45.06 o 
   3   9   6      514.97      454.09    107.18 o 
   4   9   6      139.68       95.77     92.32 o 
   5   9   6        5.22       21.77     65.56 o 
   6   9   6       10.63        1.57     75.48 o 
   7   9   6      617.34      483.01    386.84 o 
   8   9   6        2.48      -32.84     87.23 o 
   9   9   6        1.47      -13.86     91.07 o 
  -8  10   6      111.73      124.14     45.88 o 
  -7  10   6       76.02       96.70     45.07 o 
  -6  10   6       95.95      136.11     46.10 o 
  -5  10   6      221.36      255.49     45.31 o 
  -4  10   6      151.78      115.32     54.28 o 
  -3  10   6      244.96      167.06     54.72 o 
  -2  10   6      411.32      396.50     59.47 o 
  -1  10   6       58.57       10.36     44.81 o 
   0  10   6      359.02      377.42     48.34 o 
   1  10   6       38.59       32.02     38.15 o 
   2  10   6      372.44      348.61     55.12 o 
   3  10   6        0.09       12.12     41.55 o 
   4  10   6      748.41      492.67    360.60 o 
   5  10   6       58.60       37.04     78.64 o 
   6  10   6      300.72      215.30    213.17 o 
   7  10   6       20.69       46.80     87.19 o 
   8  10   6       90.34       68.68     99.39 o 
  -7  11   6        6.25       64.10     50.86 o 
  -6  11   6       32.48       38.79     46.60 o 
  -5  11   6      192.76      176.33     51.32 o 
  -4  11   6      288.57      167.92     84.63 o 
  -3  11   6        0.26       12.28     53.86 o 
  -2  11   6      613.65      682.34     75.43 o 
  -1  11   6      699.37      846.59    137.17 o 
   0  11   6      663.34      652.58     60.41 o 
   1  11   6       29.52       26.95     50.91 o 
   2  11   6        5.98       20.59     47.20 o 
   3  11   6      317.66      303.38     64.59 o 
   4  11   6       28.56       33.47     53.07 o 
   5  11   6        0.04       15.79     80.55 o 
   6  11   6      116.96      104.25     97.68 o 
   7  11   6      158.50       79.48    103.70 o 
  -6  12   6      137.70      131.61     58.22 o 
  -5  12   6      114.75       99.51     54.65 o 
  -4  12   6       59.80       29.24     50.53 o 
  -3  12   6       97.09      242.32     93.89 o 
  -2  12   6       23.64       43.09     63.17 o 
  -1  12   6      233.95      232.78     66.61 o 
   0  12   6      128.38      154.98     81.81 o 
   1  12   6      476.89      648.32     81.35 o 
   2  12   6       77.56       12.91     60.69 o 
   3  12   6        4.79       33.43     57.56 o 
   4  12   6       38.57       13.39     57.79 o 
   5  12   6      414.29      480.47     77.78 o 
  -3  13   6       27.86        1.83     60.67 o 
  -2  13   6       38.50       49.66     98.09 o 
  -1  13   6        7.68       31.28     90.89 o 
   0  13   6      654.30      656.70    112.47 o 
   1  13   6        9.81       14.97     79.78 o 
   2  13   6       58.15        9.66     66.00 o 
   3  13   6        8.99      -17.09     64.78 o 
 -13   0   7      100.58       85.39     85.80 o 
 -11   0   7       98.59       53.90     67.11 o 
  -9   0   7      780.64      890.59     84.87 o 
  -7   0   7     3026.02     2917.60     80.57 o 
  -5   0   7     3482.05     3394.47     84.05 o 
  -3   0   7     5150.36     4981.03     95.59 o 
  -1   0   7     2480.90     2031.20     54.80 o 
   1   0   7       64.73       97.03     19.49 o 
   3   0   7     1674.59     1542.50     44.29 o 
   5   0   7      144.09       60.43     60.16 o 
   7   0   7     1848.65     2148.26    185.50 o 
   9   0   7      519.47      183.35    237.39 o 
  11   0   7      430.33      681.85    183.30 o 
 -13   1   7       33.27       50.93     54.54 o 
 -12   1   7        4.13       22.79     52.21 o 
 -11   1   7        3.57       24.37     43.77 o 
 -10   1   7     1073.43     1051.63     56.15 o 
  -9   1   7        1.60       -0.03     22.92 o 
  -8   1   7       35.78       43.18     22.86 o 
  -7   1   7      637.63      669.68     30.75 o 
  -6   1   7     4017.88     4158.13     62.81 o 
  -5   1   7     1649.50     1765.26     47.65 o 
  -4   1   7       43.10       49.12     16.20 o 
  -3   1   7     6698.53     7168.04     85.43 o 
  -2   1   7     5736.33     5478.10     68.99 o 
  -1   1   7       61.46       55.00     14.24 o 
   0   1   7      433.86      460.88     20.20 o 
   1   1   7       23.45       34.30     11.48 o 
   2   1   7     1973.31     2081.52     34.04 o 
   3   1   7      664.37      749.05     48.33 o 
   4   1   7      581.91      705.22     67.19 o 
   5   1   7     2362.85     1733.96    152.40 o 
   6   1   7      873.59      864.59    211.81 o 
   7   1   7      123.63       36.61     48.10 o 
   8   1   7     1800.33      760.19    151.36 o 
   9   1   7       20.91        2.24     65.70 o 
  10   1   7      145.85       64.22     76.22 o 
  11   1   7       91.19       38.19     79.94 o 
  12   1   7      232.34       74.66     96.35 o 
 -12   2   7       90.09      126.56     51.82 o 
 -11   2   7      373.04      428.42     76.81 o 
 -10   2   7        9.22       -2.08     33.66 o 
  -9   2   7      275.10      239.13     28.59 o 
  -8   2   7      699.39      703.63     34.94 o 
  -7   2   7     1955.50     1834.57     91.20 o 
  -6   2   7       11.71       -9.14     23.06 o 
  -5   2   7     2177.96     2223.34     69.35 o 
  -4   2   7     5674.37     5400.97     74.12 o 
  -3   2   7     6759.60     6582.81     81.39 o 
  -2   2   7     7100.48     7429.19    102.20 o 
  -1   2   7     3807.95     3689.28     52.80 o 
   0   2   7     1005.31      953.66     25.65 o 
   1   2   7     1871.00     1848.34     31.14 o 
   2   2   7       24.18        1.30     24.21 o 
   3   2   7      665.64      745.47    123.99 o 
   4   2   7     2250.79     2469.72    121.99 o 
   5   2   7        0.42       -6.04     33.29 o 
   6   2   7      691.25      950.90    169.26 o 
   7   2   7      707.78      824.07    329.34 o 
   8   2   7      365.00      239.07    107.01 o 
   9   2   7        0.12       30.59     59.82 o 
  10   2   7        4.77        0.84     70.91 o 
  11   2   7      185.72       64.65     81.46 o 
  12   2   7      115.46       50.06    114.88 o 
 -12   3   7        8.00       -7.11     46.23 o 
 -11   3   7      207.97      233.53     46.26 o 
 -10   3   7      396.86      441.46     47.36 o 
  -9   3   7       27.60       29.98     25.73 o 
  -8   3   7       11.53       14.63     23.18 o 
  -7   3   7     1156.65     1203.51     47.89 o 
  -6   3   7      314.87      368.06     33.86 o 
  -5   3   7      218.36      241.06     29.46 o 
  -4   3   7      587.49      577.18     27.04 o 
  -3   3   7     1534.64     1418.14     35.95 o 
  -2   3   7     2520.18     2419.57     52.86 o 
  -1   3   7      718.86      814.16     39.35 o 
   0   3   7      452.91      502.00     30.81 o 
   1   3   7     9478.43     9120.76    127.54 o 
   2   3   7     8331.39     8806.48    126.18 o 
   3   3   7      302.65      339.96    107.53 o 
   4   3   7        1.63        8.72     30.64 o 
   5   3   7     2655.86     2769.10    110.79 o 
   6   3   7      178.10      129.62     57.84 o 
   7   3   7        0.05       -5.20     44.07 o 
   8   3   7       25.22       30.81     54.78 o 
   9   3   7      870.35     1032.59    187.95 o 
  10   3   7      160.85       33.09     72.08 o 
  11   3   7        2.29       31.99     97.88 o 
  12   3   7       36.61       -2.80    115.77 o 
 -12   4   7      306.50      309.99     56.77 o 
 -11   4   7        9.91       35.66     42.47 o 
 -10   4   7       12.73       21.68     40.16 o 
  -9   4   7      114.72      111.42     33.71 o 
  -8   4   7      175.42      192.30     26.89 o 
  -7   4   7      638.35      635.79     52.75 o 
  -6   4   7       80.41       85.66     28.07 o 
  -5   4   7        9.95       16.30     23.35 o 
  -4   4   7     2609.59     2421.98     59.75 o 
  -3   4   7      185.30      190.60     16.78 o 
  -2   4   7        3.39        4.61     14.05 o 
  -1   4   7     1148.32     1071.09     29.07 o 
   0   4   7     2436.87     2469.17     67.61 o 
   1   4   7     1365.66     1433.57     48.36 o 
   2   4   7     2965.72     3027.82     70.08 o 
   3   4   7     1371.66     1241.37     81.14 o 
   4   4   7     3595.24     3757.24    121.95 o 
   5   4   7        1.18      -21.24     35.17 o 
   6   4   7       75.00       61.06     42.96 o 
   7   4   7        1.09       -2.01     42.86 o 
   8   4   7     1317.81     1520.24    147.39 o 
   9   4   7        3.22       -4.28     55.77 o 
  10   4   7      455.47      370.94    326.04 o 
  11   4   7        5.15       59.43    100.71 o 
 -12   5   7        7.36       -1.00     47.00 o 
 -11   5   7      208.28      270.85     53.44 o 
 -10   5   7       25.21       18.55     32.16 o 
  -9   5   7      611.34      657.48     42.29 o 
  -8   5   7        0.52       -7.78     23.61 o 
  -7   5   7      139.17      197.90     42.08 o 
  -6   5   7      702.47      689.45     45.21 o 
  -5   5   7       40.75       50.46     27.07 o 
  -4   5   7       62.68       86.40     26.12 o 
  -3   5   7     2544.73     2343.67     72.58 o 
  -2   5   7       21.52       44.81     19.73 o 
  -1   5   7      868.45      889.82     39.41 o 
   0   5   7     1451.12     1241.37     88.91 o 
   1   5   7     4701.36     4715.29     91.48 o 
   2   5   7      430.88      444.56     34.89 o 
   3   5   7      448.88      455.08     53.45 o 
   4   5   7      409.82      337.24    123.42 o 
   5   5   7     1270.48     1500.28     90.77 o 
   6   5   7      367.50      237.50     95.19 o 
   7   5   7      116.41       90.67     48.30 o 
   8   5   7      106.07       60.21     51.68 o 
   9   5   7     1313.35     1353.97    162.17 o 
  10   5   7        0.11      -11.22     80.85 o 
  11   5   7        2.02       46.93     96.84 o 
 -11   6   7      102.49      156.03     53.60 o 
 -10   6   7        4.53       -9.17     35.00 o 
  -9   6   7       18.87       10.73     30.21 o 
  -8   6   7      605.30      685.56     41.91 o 
  -7   6   7      122.97      114.16     28.62 o 
  -6   6   7      598.02      560.28     44.49 o 
  -5   6   7      593.92      613.90     42.87 o 
  -4   6   7      828.08      844.09     59.99 o 
  -3   6   7     1178.02     1287.22     65.85 o 
  -2   6   7       29.11       44.71     26.43 o 
  -1   6   7     1074.75      986.16     52.37 o 
   0   6   7     2128.84     2185.40     64.95 o 
   1   6   7        0.55        5.30     22.11 o 
   2   6   7     2380.60     2274.92     69.70 o 
   3   6   7     1165.68     1256.97     79.47 o 
   4   6   7     1535.38     1627.02    111.56 o 
   5   6   7      158.00      167.55     86.43 o 
   6   6   7     1880.17     2034.60    108.69 o 
   7   6   7      370.87      269.44    124.72 o 
   8   6   7      122.19       83.82     88.24 o 
   9   6   7       40.32       60.35     82.95 o 
  10   6   7      144.47      106.37    120.30 o 
  11   6   7       84.14       95.48     91.36 o 
 -11   7   7       11.71      -58.18     67.47 o 
 -10   7   7      309.38      334.29     53.51 o 
  -9   7   7      171.90      161.14     39.39 o 
  -8   7   7       11.36       13.37     32.78 o 
  -7   7   7      371.56      426.91     43.42 o 
  -6   7   7      749.49      611.25     62.52 o 
  -5   7   7     1084.43     1053.89     73.04 o 
  -4   7   7      352.88      300.62     52.55 o 
  -3   7   7      973.69      784.20     59.92 o 
  -2   7   7     2505.85     2490.19     89.38 o 
  -1   7   7      444.41      482.63     42.32 o 
   0   7   7      103.50       86.19     27.80 o 
   1   7   7     1062.98     1023.14     52.03 o 
   2   7   7      889.28      993.59     51.90 o 
   3   7   7      183.70      149.58     64.91 o 
   4   7   7       21.11        8.16     39.41 o 
   5   7   7     2200.95     2345.68    111.31 o 
   6   7   7      515.20      375.40    349.81 o 
   7   7   7       54.25       48.30     71.06 o 
   8   7   7      204.60      168.63    107.26 o 
   9   7   7      149.00       99.88    125.00 o 
  10   7   7       60.72       55.92    100.57 o 
 -10   8   7        1.99        2.24     55.55 o 
  -9   8   7      305.34      346.00     48.86 o 
  -8   8   7      196.36      190.65     45.68 o 
  -7   8   7        8.71       -4.63     33.52 o 
  -6   8   7       87.58       90.62     52.04 o 
  -5   8   7      610.83      578.55     62.55 o 
  -4   8   7      424.20      372.85     57.68 o 
  -3   8   7        2.16      -19.69     41.69 o 
  -2   8   7        0.27       -6.88     38.96 o 
  -1   8   7      561.82      558.55     46.35 o 
   0   8   7     1306.07     1249.04     59.21 o 
   1   8   7       57.37       58.06     29.99 o 
   2   8   7       46.72       60.35     32.38 o 
   3   8   7     1485.03     1518.57     64.96 o 
   4   8   7      133.58       93.66     51.01 o 
   5   8   7       39.33       -8.06     64.09 o 
   6   8   7      134.16       92.35     98.83 o 
   7   8   7      858.05      631.91    505.73 o 
   8   8   7       51.18        0.46     81.62 o 
   9   8   7        0.60        7.79     96.25 o 
  -9   9   7        0.69        2.06     42.65 o 
  -8   9   7       11.47       79.24     49.14 o 
  -7   9   7       30.70       62.96     40.69 o 
  -6   9   7      646.09      727.23     56.91 o 
  -5   9   7      174.08      162.61     53.39 o 
  -4   9   7      450.73      430.14     62.59 o 
  -3   9   7        1.39        0.23     40.40 o 
  -2   9   7      528.31      480.93     59.18 o 
  -1   9   7       37.58       63.65     42.10 o 
   0   9   7       62.13       51.11     34.57 o 
   1   9   7        6.30       23.16     34.61 o 
   2   9   7      545.52      554.48     49.61 o 
   3   9   7      245.24      164.21     48.41 o 
   4   9   7      353.07      183.98    177.09 o 
   5   9   7        9.19        4.64     68.39 o 
   6   9   7      347.39      175.06    178.17 o 
   7   9   7        0.14        8.63     81.68 o 
   8   9   7      146.92      144.04     98.92 o 
   9   9   7        1.42      -15.47     96.21 o 
  -8  10   7      105.05      103.04     45.86 o 
  -7  10   7      261.92      210.60     51.56 o 
  -6  10   7       28.06       54.26     45.50 o 
  -5  10   7      272.55      219.22     80.19 o 
  -4  10   7      114.11      155.74     57.77 o 
  -3  10   7      152.83      164.84     56.23 o 
  -2  10   7       14.30      -11.47     46.45 o 
  -1  10   7      261.95      219.96     54.15 o 
   0  10   7      548.43      584.22     56.09 o 
   1  10   7      120.47      123.20     43.38 o 
   2  10   7        3.37       24.96     38.69 o 
   3  10   7     1045.07     1108.05    152.07 o 
   4  10   7      190.13      169.35     53.08 o 
   5  10   7       78.99       93.50     80.69 o 
   6  10   7       46.04      -11.24     81.74 o 
   7  10   7      258.48      101.78    125.91 o 
   8  10   7       22.39       -4.83    100.69 o 
  -7  11   7      228.19      215.58     56.87 o 
  -6  11   7      393.99      576.98     92.39 o 
  -5  11   7       96.62      105.28     53.68 o 
  -4  11   7       47.13       72.31     61.53 o 
  -3  11   7      381.68      359.01     69.55 o 
  -2  11   7      698.12      551.20     72.25 o 
  -1  11   7      153.48       86.84     56.71 o 
   0  11   7       49.70      131.47     55.34 o 
   1  11   7      253.83      290.59     64.79 o 
   2  11   7      464.81      482.91    106.97 o 
   3  11   7        6.98        0.66     50.59 o 
   4  11   7      149.76      104.92     58.84 o 
   5  11   7       65.53       97.62     53.89 o 
   6  11   7      148.67       85.03     96.31 o 
  -5  12   7      167.20      105.61     59.91 o 
  -4  12   7      175.58      177.40     60.76 o 
  -3  12   7       37.32      -52.81     61.57 o 
  -2  12   7       54.07       43.87     64.15 o 
  -1  12   7      429.63      372.92     75.26 o 
   0  12   7      256.62      198.20     93.44 o 
   1  12   7       14.25      -49.94     73.00 o 
   2  12   7       55.13       58.82     65.10 o 
   3  12   7       26.42       56.49     64.83 o 
   4  12   7        9.93       -6.22     55.28 o 
   5  12   7       44.91       90.26     62.80 o 
  -2  13   7       34.56       84.19     71.96 o 
  -1  13   7       91.87      114.33     94.47 o 
   0  13   7       18.80      -18.00     93.96 o 
   1  13   7      214.50      198.82     93.58 o 
   2  13   7        5.95       70.24     74.64 o 
 -12   0   8        3.83      -25.92     72.62 o 
 -10   0   8     1139.57     1266.45    104.07 o 
  -8   0   8       58.47       52.35     24.85 o 
  -6   0   8     3964.35     3725.01     94.41 o 
  -4   0   8      990.67     1028.87     48.89 o 
  -2   0   8    10035.66    10151.82    215.46 o 
   0   0   8      101.65       81.90     21.96 o 
   2   0   8      181.78      121.43     21.36 o 
   4   0   8     2587.83     2420.35    141.90 o 
   8   0   8     1265.56     1328.12    164.37 o 
  10   0   8       46.71       96.33    133.26 o 
  12   0   8      239.63       -7.43    155.46 o 
 -12   1   8        0.65       -7.91     49.71 o 
 -11   1   8      338.88      356.86     60.58 o 
 -10   1   8        3.20       -7.49     41.02 o 
  -9   1   8     1539.43     1452.69     58.07 o 
  -8   1   8        8.28       10.89     22.26 o 
  -7   1   8     2740.95     2551.20     70.12 o 
  -6   1   8       91.77       89.61     22.43 o 
  -5   1   8     1941.78     1737.44     44.98 o 
  -4   1   8      241.62      232.37     21.66 o 
  -3   1   8      531.79      606.28     41.75 o 
  -2   1   8      732.58      820.88     50.03 o 
  -1   1   8     5048.51     4734.80     64.81 o 
   0   1   8     1236.53     1291.02     32.64 o 
   1   1   8     3565.46     3715.48     52.05 o 
   2   1   8      392.78      423.49     19.65 o 
   3   1   8     1015.10      947.80     38.97 o 
   5   1   8      589.21      652.43     69.95 o 
   6   1   8        4.06        9.21     42.75 o 
   7   1   8      848.29      918.72    177.86 o 
   8   1   8      222.31      135.19     60.31 o 
   9   1   8        0.16      -11.26     66.00 o 
  10   1   8        4.75       -1.15     71.73 o 
  11   1   8      276.86      243.35    103.78 o 
  12   1   8       16.10      -49.94     94.19 o 
 -12   2   8       20.45      -14.92     52.25 o 
 -11   2   8       79.50       94.92     74.10 o 
 -10   2   8      364.07      366.88     40.78 o 
  -9   2   8       72.88       72.55     27.61 o 
  -8   2   8      342.91      374.98     31.11 o 
  -7   2   8       22.57       11.16     27.68 o 
  -6   2   8     3323.89     3208.40    179.58 o 
  -5   2   8      267.33      264.38     24.78 o 
  -4   2   8     1528.63     1525.22     40.52 o 
  -3   2   8     3347.15     3269.37     62.23 o 
  -2   2   8     1767.74     1673.96     39.37 o 
  -1   2   8       22.44       20.49     14.95 o 
   0   2   8      650.36      695.41     24.99 o 
   1   2   8     1203.19     1298.15     34.37 o 
   2   2   8     2554.48     2299.10     56.71 o 
   3   2   8      630.67      692.10     43.56 o 
   4   2   8       63.46       74.94     36.47 o 
   5   2   8     2402.37     1618.80    161.03 o 
   6   2   8      655.97      472.04    129.32 o 
   7   2   8      179.13      117.82     55.61 o 
   8   2   8       31.13       28.64     55.60 o 
   9   2   8      333.18      206.92    111.16 o 
  10   2   8       91.68       29.19     74.88 o 
  11   2   8       54.10      -25.99     83.05 o 
  12   2   8       57.12      -39.66    113.60 o 
 -12   3   8      337.08      386.48     65.60 o 
 -11   3   8       41.33       76.78     42.81 o 
 -10   3   8        3.79        8.24     29.59 o 
  -9   3   8       56.42       39.34     27.59 o 
  -8   3   8      927.24     1018.88     54.06 o 
  -7   3   8       16.53       -0.44     29.72 o 
  -6   3   8        0.98        5.17     26.13 o 
  -5   3   8     1801.62     1747.11     54.66 o 
  -4   3   8     2053.10     2162.71     47.55 o 
  -3   3   8     2050.92     1920.82     42.95 o 
  -2   3   8     1332.34     1349.12     43.85 o 
  -1   3   8     2495.84     2390.21     69.73 o 
   0   3   8     8100.82     8441.72     93.92 o 
   1   3   8     1231.45     1587.81     40.97 o 
   2   3   8       13.37       -1.57     18.39 o 
   3   3   8      416.46      489.30     32.15 o 
   4   3   8     1830.20     2100.71     94.10 o 
   5   3   8       26.47       29.64     38.72 o 
   6   3   8      567.00      610.56    168.52 o 
   7   3   8      202.04      202.48     74.11 o 
   8   3   8      723.30      705.06    226.98 o 
   9   3   8       55.65       24.77     65.41 o 
  10   3   8       75.28       65.33     78.85 o 
  11   3   8       57.33       -2.12    102.93 o 
 -12   4   8        3.24       35.39     52.53 o 
 -11   4   8      122.56      129.53     47.79 o 
 -10   4   8      141.71      208.57     36.54 o 
  -9   4   8      599.36      584.09     39.28 o 
  -8   4   8       53.24       59.36     27.25 o 
  -7   4   8     1466.12     1541.18     62.08 o 
  -6   4   8      257.22      211.18     33.60 o 
  -5   4   8      759.74      724.39     41.67 o 
  -4   4   8       73.16       97.03     24.72 o 
  -3   4   8     1137.88     1127.00     35.19 o 
  -2   4   8      226.18      278.56     20.35 o 
  -1   4   8     1204.32     1231.60     31.90 o 
   0   4   8       30.64       17.67     19.14 o 
   1   4   8     4900.89     4751.54     90.56 o 
   2   4   8     1162.41     1215.38     49.86 o 
   3   4   8      363.87      408.20     80.98 o 
   4   4   8       90.79      101.49     39.96 o 
   5   4   8     1956.55     2202.83    104.15 o 
   6   4   8       61.16       30.97     44.08 o 
   7   4   8      347.93      244.51     96.17 o 
   8   4   8        8.87        0.65     51.25 o 
   9   4   8      640.50      958.63    105.44 o 
  10   4   8       26.70        2.98     93.08 o 
  11   4   8       52.12       39.93    101.69 o 
 -11   5   8       91.02       50.21     48.09 o 
 -10   5   8        0.13       25.52     32.65 o 
  -9   5   8        2.03       -3.26     29.89 o 
  -8   5   8     1243.34     1297.57     46.84 o 
  -7   5   8        2.16      -13.52     32.28 o 
  -6   5   8       44.33       21.40     31.76 o 
  -5   5   8      521.63      588.99     42.01 o 
  -4   5   8     2263.70     2233.67     61.78 o 
  -3   5   8      516.22      480.02     59.09 o 
  -2   5   8      102.63       96.10     18.93 o 
  -1   5   8      248.62      333.22     27.94 o 
   0   5   8     1373.66     1263.84     45.06 o 
   1   5   8      695.25      750.18     66.87 o 
   2   5   8     1977.54     1940.51     62.63 o 
   3   5   8       21.24       26.48     25.41 o 
   4   5   8     1310.50     1586.58     91.52 o 
   5   5   8      321.91      204.25    110.49 o 
   6   5   8       10.63       -7.33     44.81 o 
   7   5   8      632.32      678.78     81.08 o 
   8   5   8      753.29      893.39     91.44 o 
   9   5   8      115.68       19.74     78.76 o 
  10   5   8      157.42      106.80    152.17 o 
  11   5   8        0.90        8.43    101.81 o 
 -11   6   8      168.55      169.96     54.07 o 
 -10   6   8      194.05      162.68     38.77 o 
  -9   6   8      685.46      695.26     48.01 o 
  -8   6   8      123.82      159.70     34.06 o 
  -7   6   8      331.80      325.92     42.47 o 
  -6   6   8      133.28      212.12     37.70 o 
  -5   6   8      420.47      385.52     39.97 o 
  -4   6   8        4.04      -12.48     25.29 o 
  -3   6   8     1726.56     1744.37     76.67 o 
  -2   6   8     1400.42     1236.79     66.84 o 
  -1   6   8      776.48      747.33     37.84 o 
   0   6   8     1564.94     1577.59     77.37 o 
   1   6   8      906.25     1094.50     83.47 o 
   2   6   8      321.30      312.37     75.31 o 
   3   6   8       16.95        4.14     26.49 o 
   4   6   8      446.63      297.36     99.45 o 
   5   6   8      817.04      902.92     88.19 o 
   6   6   8        8.27        8.23     47.72 o 
   7   6   8       16.46       20.38     50.78 o 
   8   6   8      350.83      215.23    170.08 o 
   9   6   8      371.91      235.36    255.49 o 
  10   6   8       86.62       38.82     95.85 o 
 -10   7   8       82.14       72.46     47.55 o 
  -9   7   8       31.60       11.50     38.27 o 
  -8   7   8      355.65      410.09     49.55 o 
  -7   7   8      436.03      477.15     66.62 o 
  -6   7   8        2.33       -2.81     41.97 o 
  -5   7   8      719.60      594.47     63.33 o 
  -4   7   8      549.54      611.44     94.21 o 
  -3   7   8      755.23      881.73     68.39 o 
  -2   7   8      975.88      912.35     64.45 o 
  -1   7   8      813.25      805.94     86.28 o 
   0   7   8      979.06      927.95     52.01 o 
   1   7   8       83.67       52.08     28.20 o 
   2   7   8      605.08      605.48     46.60 o 
   3   7   8     1522.40     1426.88     68.88 o 
   4   7   8       73.23       14.83     43.05 o 
   5   7   8      120.56       82.45     48.44 o 
   6   7   8      368.55      311.57    126.75 o 
   7   7   8      381.37      181.82    188.72 o 
   8   7   8       45.77       17.18     80.36 o 
   9   7   8        1.23       -2.79     89.91 o 
  10   7   8       22.50      -16.03     91.04 o 
 -10   8   8      334.29      407.19     59.54 o 
  -9   8   8       62.42       43.13     41.39 o 
  -8   8   8        6.71        8.93     40.44 o 
  -7   8   8       44.71       51.23     39.91 o 
  -6   8   8     1297.54     1392.06     92.11 o 
  -5   8   8        5.04       -0.44     45.89 o 
  -4   8   8      199.87      192.36     52.05 o 
  -3   8   8        1.91      -20.40     38.74 o 
  -2   8   8      903.56      842.82     65.67 o 
  -1   8   8      161.47      146.31     45.59 o 
   0   8   8       56.59       86.05     36.92 o 
   1   8   8      480.77      517.52     47.01 o 
   2   8   8      978.98     1115.94     61.08 o 
   3   8   8        0.80        8.15     31.26 o 
   4   8   8      157.02      155.86     49.44 o 
   5   8   8      586.67      325.42    275.33 o 
   6   8   8      523.27      311.84    330.31 o 
   7   8   8        7.11       -5.87     79.90 o 
   8   8   8       76.17       77.02     89.93 o 
   9   8   8        1.46      -19.60     91.12 o 
  -9   9   8      236.96      294.09     50.55 o 
  -8   9   8        3.52       22.53     45.40 o 
  -7   9   8      306.85      380.84     55.03 o 
  -6   9   8       36.51       52.66     56.39 o 
  -5   9   8      453.25      417.07     79.36 o 
  -4   9   8       15.80      -32.76     45.82 o 
  -3   9   8      117.04       98.36     48.44 o 
  -2   9   8       38.58       22.57     44.44 o 
  -1   9   8      828.55      885.67     70.38 o 
   0   9   8       92.25      159.66     92.49 o 
   1   9   8      473.41      569.48     59.18 o 
   2   9   8       18.23       -0.80     34.67 o 
   3   9   8      664.06      729.02     56.68 o 
   4   9   8        0.04        2.25     42.54 o 
   5   9   8       78.72        1.87     67.43 o 
   6   9   8        0.37       -3.55     76.75 o 
   7   9   8      314.50      271.88    263.63 o 
   8   9   8        5.22      -36.23     95.59 o 
  -8  10   8       19.07        8.66     48.65 o 
  -7  10   8        3.07       39.09     50.92 o 
  -6  10   8      249.62      226.29     91.96 o 
  -5  10   8      133.60       67.86     60.60 o 
  -4  10   8       37.76       41.15     56.57 o 
  -3  10   8       79.82       67.41     56.93 o 
  -2  10   8      899.21     1108.78    145.48 o 
  -1  10   8       47.36       90.42     51.75 o 
   0  10   8        9.77        6.68     48.04 o 
   1  10   8      105.64       89.22     42.16 o 
   2  10   8     1071.50     1071.31     68.02 o 
   3  10   8       61.90       14.21     48.36 o 
   4  10   8       26.72       48.30     46.51 o 
   5  10   8       95.62       76.58     50.64 o 
   6  10   8      435.37      143.49    165.22 o 
   7  10   8        0.15      -13.78     92.52 o 
  -7  11   8       54.75       84.76     57.21 o 
  -6  11   8        2.00       18.58     55.60 o 
  -5  11   8       74.86        4.06     60.48 o 
  -4  11   8      292.47      216.35     71.77 o 
  -3  11   8      222.42      234.93     68.00 o 
  -2  11   8       15.25        1.56     56.41 o 
  -1  11   8      242.33      206.65     63.25 o 
   0  11   8      183.84      101.10     61.74 o 
   1  11   8      227.03      216.11     61.36 o 
   2  11   8      106.13      152.41     61.66 o 
   3  11   8      125.31      161.83     63.78 o 
   4  11   8      193.45      267.11     85.92 o 
   5  11   8       71.30       80.66     62.00 o 
   6  11   8      131.07       20.12     93.45 o 
  -5  12   8       34.43       23.31     63.85 o 
  -4  12   8       42.22       57.23     72.19 o 
  -3  12   8      217.91      121.20     71.37 o 
  -2  12   8      128.53      154.15     69.96 o 
  -1  12   8      217.06      246.65     70.99 o 
   0  12   8       56.47       46.57     80.71 o 
   1  12   8      351.45      284.21     89.93 o 
   2  12   8       83.42       46.36     63.11 o 
   3  12   8       61.72       81.68     61.74 o 
   4  12   8       14.15      -19.87     57.71 o 
  -1  13   8        7.84      -16.11     94.58 o 
   0  13   8      310.84      189.50    104.49 o 
 -11   0   9      767.93      989.26    103.63 o 
  -9   0   9     1092.86      795.39     85.39 o 
  -7   0   9     2245.17     2196.17     85.23 o 
  -5   0   9     1372.83     1197.89     57.16 o 
  -3   0   9     4831.81     5004.17    103.26 o 
  -1   0   9     3497.71     3566.79     80.99 o 
   1   0   9     1317.77     1221.46     64.74 o 
   3   0   9      789.93      885.15     42.19 o 
   5   0   9      351.98      531.90    100.43 o 
   7   0   9      830.93      957.56    135.15 o 
   9   0   9      154.64      251.48    137.01 o 
  11   0   9      244.49      301.62    157.80 o 
 -12   1   9       11.12       19.80     53.87 o 
 -11   1   9       11.70       -6.83     45.48 o 
 -10   1   9      591.45      582.72     59.55 o 
  -9   1   9      156.26      114.67     27.58 o 
  -8   1   9        5.78        5.36     34.44 o 
  -7   1   9      172.07      152.89     34.02 o 
  -6   1   9     2773.24     2839.08     98.38 o 
  -5   1   9      182.71      168.24     24.17 o 
  -4   1   9       82.44      101.98     21.14 o 
  -3   1   9       50.81       53.02     18.06 o 
  -2   1   9     7518.74     7501.94     91.10 o 
  -1   1   9        4.05       17.87     16.69 o 
   0   1   9       17.04        3.24     15.22 o 
   1   1   9      640.64      724.17     27.58 o 
   2   1   9      666.74      674.83     29.56 o 
   3   1   9      126.60      143.85     32.26 o 
   4   1   9      195.71       99.54     26.51 o 
   5   1   9     1073.30     1305.25     91.48 o 
   6   1   9     1459.51     1714.85    132.35 o 
   7   1   9      118.49      132.35     60.40 o 
   8   1   9       71.07       70.27     61.09 o 
   9   1   9      104.51      170.79    113.78 o 
  10   1   9      178.17      235.05    103.69 o 
  11   1   9        2.59      -15.51     82.98 o 
 -12   2   9       28.32       41.70     52.35 o 
 -11   2   9      120.90      128.83     53.92 o 
 -10   2   9       34.81       45.30     29.91 o 
  -9   2   9        5.13      -20.38     25.74 o 
  -8   2   9      607.77      531.76     53.99 o 
  -7   2   9       25.66       67.53     33.17 o 
  -6   2   9      385.89      443.24     45.92 o 
  -5   2   9      379.16      392.60     49.35 o 
  -4   2   9     2747.02     2588.16     53.42 o 
  -3   2   9      990.53      985.09     34.87 o 
  -2   2   9      179.66      201.09     20.88 o 
  -1   2   9     2055.91     2004.16     43.46 o 
   0   2   9     4874.61     5094.01     67.77 o 
   1   2   9     1688.42     1735.45     55.07 o 
   2   2   9      317.02      537.35     34.60 o 
   3   2   9     2145.30     2100.95     58.98 o 
   4   2   9     1895.24     1936.13     65.56 o 
   5   2   9      443.95      587.89     73.56 o 
   6   2   9      201.65      155.25     62.63 o 
   7   2   9      952.79     1089.34    141.42 o 
   8   2   9      416.10      693.99    104.77 o 
   9   2   9       25.46       18.81     68.46 o 
  10   2   9       10.23       32.71     77.30 o 
  11   2   9      207.38      102.64     87.91 o 
 -12   3   9        1.53      -42.81     51.71 o 
 -11   3   9       23.47       37.77     43.77 o 
 -10   3   9      254.70      182.77     35.10 o 
  -9   3   9      237.41      309.08     35.18 o 
  -8   3   9        8.38        5.91     31.61 o 
  -7   3   9      629.19      539.85     43.97 o 
  -6   3   9      362.49      409.39     38.88 o 
  -5   3   9     1268.46     1119.98     48.33 o 
  -4   3   9        7.04       11.76     19.45 o 
  -3   3   9     2920.54     3094.87    102.69 o 
  -2   3   9     3026.88     2721.44     51.86 o 
  -1   3   9     2760.61     2919.58     51.41 o 
   0   3   9      163.86      216.55     44.86 o 
   1   3   9     2060.82     1825.47     73.24 o 
   2   3   9     4629.46     4325.27    210.30 o 
   3   3   9      148.64      119.73     25.90 o 
   4   3   9       18.42       25.53     38.67 o 
   5   3   9     1699.59     1846.31    263.47 o 
   6   3   9      140.62      109.53     54.59 o 
   7   3   9      651.79      520.97    117.63 o 
   8   3   9       25.75       42.02     58.95 o 
   9   3   9      280.29      231.95    102.22 o 
  10   3   9      361.67      141.04     83.04 o 
  11   3   9        0.51      -12.36    108.86 o 
 -11   4   9        9.66        5.66     44.95 o 
 -10   4   9       11.32       -6.27     32.32 o 
  -9   4   9        0.17      -21.50     29.35 o 
  -8   4   9      162.45      169.69     39.76 o 
  -7   4   9      177.07      198.82     36.64 o 
  -6   4   9      101.55      132.83     32.13 o 
  -5   4   9      823.44      681.38     42.32 o 
  -4   4   9     1706.09     1506.16     52.21 o 
  -3   4   9       65.29       41.07     24.64 o 
  -2   4   9        0.12        1.25     16.78 o 
  -1   4   9      323.43      289.94     22.07 o 
   0   4   9     1578.46     1620.78     36.71 o 
   1   4   9      171.34      228.21     27.26 o 
   2   4   9       12.24       19.63     23.67 o 
   3   4   9      558.95      591.21     40.32 o 
   4   4   9     1278.00     1406.00     85.27 o 
   5   4   9      377.33      219.50     67.61 o 
   6   4   9      126.37      106.35     49.91 o 
   7   4   9      252.47      198.42     68.75 o 
   8   4   9      959.95     1303.28    111.61 o 
   9   4   9        6.27      -14.02     68.72 o 
  10   4   9      185.31       55.96    102.37 o 
  11   4   9        0.30       -1.58    113.10 o 
 -11   5   9      163.89      132.13     41.00 o 
 -10   5   9      137.70      114.06     38.47 o 
  -9   5   9      533.42      542.70     61.29 o 
  -8   5   9       33.29       12.84     40.07 o 
  -7   5   9      177.76      169.86     37.67 o 
  -6   5   9       44.65       29.76     31.21 o 
  -5   5   9     1015.87      929.42     50.01 o 
  -4   5   9       37.85       35.94     26.13 o 
  -3   5   9       57.58       82.13     26.44 o 
  -2   5   9      128.63      136.03     27.04 o 
  -1   5   9     1234.09     1267.33     46.23 o 
   0   5   9      120.13       79.85     25.09 o 
   1   5   9     1924.85     1806.47     56.06 o 
   2   5   9        4.37       18.17     26.43 o 
   3   5   9     1734.38     1826.74     65.18 o 
   4   5   9     1510.61     1516.09     61.02 o 
   5   5   9      178.22      114.71     69.60 o 
   6   5   9       12.88       29.51     45.21 o 
   7   5   9      239.13      230.79     73.27 o 
   8   5   9      112.09       65.85     57.95 o 
   9   5   9      602.97      426.60    407.80 o 
  10   5   9        2.91       15.88    101.73 o 
 -11   6   9      214.91      204.08     45.54 o 
 -10   6   9       88.17      110.63     39.22 o 
  -9   6   9        0.74       12.61     33.46 o 
  -8   6   9      799.58      855.17     87.84 o 
  -7   6   9       46.12       28.54     36.39 o 
  -6   6   9      206.20      150.67     36.04 o 
  -5   6   9      264.72      256.23     36.94 o 
  -4   6   9      671.96      700.54     61.23 o 
  -3   6   9      864.96      859.89     62.81 o 
  -2   6   9       10.45       15.97     35.25 o 
  -1   6   9      573.02      569.94     43.21 o 
   0   6   9     1186.63     1214.41     48.96 o 
   1   6   9      938.91      914.04     62.49 o 
   2   6   9       95.45       94.59     31.30 o 
   3   6   9      583.93      606.10     97.24 o 
   4   6   9     2731.18     2775.31     86.66 o 
   5   6   9        4.32       24.11     46.38 o 
   6   6   9      675.62      716.95     82.07 o 
   7   6   9      244.89      213.79     96.01 o 
   8   6   9      444.86      210.42    218.56 o 
   9   6   9        0.97      -13.03     84.73 o 
  10   6   9       62.54       45.88     95.66 o 
 -10   7   9      205.54      201.28     44.22 o 
  -9   7   9      140.12      187.70     41.49 o 
  -8   7   9       81.35       51.02     34.85 o 
  -7   7   9      152.30      153.86     43.93 o 
  -6   7   9       52.85       47.65     46.72 o 
  -5   7   9      532.93      532.56     62.18 o 
  -4   7   9       91.27      104.79     46.49 o 
  -3   7   9      192.34      149.56     44.83 o 
  -2   7   9      212.45      169.60     45.39 o 
  -1   7   9        4.85       41.05     40.80 o 
   0   7   9      837.86      769.62     51.64 o 
   1   7   9      444.72      425.49     68.62 o 
   2   7   9     1152.88     1241.18     61.74 o 
   3   7   9       76.01       44.62     33.13 o 
   4   7   9      114.74      108.15     35.26 o 
   5   7   9      875.72      957.59     86.84 o 
   6   7   9      179.94      181.62    100.28 o 
   7   7   9        1.21      -32.52     75.44 o 
   8   7   9      164.09       62.14     85.87 o 
   9   7   9      139.33      188.14    200.89 o 
  -9   8   9       96.77      130.63     46.65 o 
  -8   8   9       71.23       58.09     42.51 o 
  -7   8   9      366.66      444.85     73.97 o 
  -6   8   9       85.67       86.59     54.34 o 
  -5   8   9      632.59      625.15     96.61 o 
  -4   8   9       12.19       17.67     46.85 o 
  -3   8   9      163.22      131.56     82.86 o 
  -2   8   9        4.75        0.13     42.01 o 
  -1   8   9      221.36      221.60     48.49 o 
   0   8   9      214.60      153.10     39.31 o 
   1   8   9     1211.38     1293.35    104.39 o 
   2   8   9      120.50      104.12     35.61 o 
   3   8   9      436.85      389.30     89.86 o 
   4   8   9       92.20      101.28     42.13 o 
   5   8   9      138.65      149.13     60.50 o 
   6   8   9      122.96       41.89     81.72 o 
   7   8   9      348.18      200.89    184.97 o 
   8   8   9       25.80      161.11    185.38 o 
   9   8   9        7.17       19.81     95.72 o 
  -9   9   9        8.76       12.11     44.03 o 
  -8   9   9        3.98        6.34     47.65 o 
  -7   9   9        2.01       -6.71     77.06 o 
  -6   9   9     1352.39     1216.08     93.95 o 
  -5   9   9        1.75       29.30     56.91 o 
  -4   9   9       11.04      -27.74     51.35 o 
  -3   9   9        0.22      -22.27     46.60 o 
  -2   9   9      799.87      882.69     76.26 o 
  -1   9   9        0.45       15.34     45.84 o 
   0   9   9      217.24      206.75     52.30 o 
   1   9   9       33.54       42.02     39.09 o 
   2   9   9     1488.76     1646.70    132.12 o 
   3   9   9      169.07      153.65     44.86 o 
   4   9   9      100.23       90.71     40.90 o 
   5   9   9        1.84       13.76     43.88 o 
   6   9   9      543.79      330.32    307.85 o 
   7   9   9        0.11        9.76     94.58 o 
   8   9   9       10.99      -10.05     98.65 o 
  -7  10   9      276.28      270.55     59.14 o 
  -6  10   9        0.97      -20.34     60.03 o 
  -5  10   9      376.06      352.14     72.22 o 
  -4  10   9       95.81      143.09     61.63 o 
  -3  10   9      221.98      204.12     61.75 o 
  -2  10   9        3.66        7.63     50.64 o 
  -1  10   9      296.19      339.67     63.13 o 
   0  10   9       65.47       76.85     52.62 o 
   1  10   9      593.65      531.31     57.45 o 
   2  10   9        0.92      -13.97     42.88 o 
   3  10   9      360.88      422.22     66.75 o 
   4  10   9       51.06      -15.35     51.38 o 
   5  10   9      139.93       95.26     56.73 o 
   6  10   9       89.42       72.93     53.34 o 
   7  10   9       49.23       55.10     99.57 o 
  -6  11   9      154.70      195.45     72.48 o 
  -5  11   9      151.04      116.44     71.54 o 
  -4  11   9        0.40      -41.34     59.65 o 
  -3  11   9      167.15      161.39     66.34 o 
  -2  11   9      598.78      563.85     76.47 o 
  -1  11   9      185.11      166.57     63.76 o 
   0  11   9        8.12       46.89     60.70 o 
   1  11   9      235.94      240.86     63.67 o 
   2  11   9      453.03      467.95     72.71 o 
   3  11   9       41.09      112.72     64.12 o 
   4  11   9        6.53      -28.98     55.18 o 
   5  11   9      303.59      278.10     69.62 o 
  -4  12   9      332.90      308.18     81.56 o 
  -3  12   9      322.14      192.52     73.72 o 
  -2  12   9       15.03        2.07     69.62 o 
  -1  12   9      251.73      169.59     73.69 o 
   0  12   9      221.84      212.05     72.34 o 
   1  12   9       87.83       54.21     81.95 o 
   2  12   9       23.09        0.86     72.14 o 
   3  12   9       25.00       35.36     66.24 o 
 -12   0  10       43.75       36.21     78.61 o 
 -10   0  10      688.69      595.85     88.52 o 
  -8   0  10      306.18      298.01     68.08 o 
  -6   0  10     2075.05     2148.06    143.15 o 
  -4   0  10      865.43      865.18     50.63 o 
  -2   0  10     2519.38     2155.36     68.21 o 
   0   0  10      730.17      917.61     48.05 o 
   2   0  10     7062.05     7740.12    253.44 o 
   4   0  10       14.49       13.11     64.50 o 
   6   0  10     2254.58     2333.59    173.60 o 
   8   0  10        6.40       13.42    103.94 o 
  10   0  10      630.16      919.88    192.28 o 
 -12   1  10        6.23       81.59     57.33 o 
 -11   1  10      385.64      449.42     65.63 o 
 -10   1  10       54.73       29.04     45.18 o 
  -9   1  10      402.77      403.51    121.47 o 
  -8   1  10      176.50      182.30     36.78 o 
  -7   1  10      946.19      869.50     55.23 o 
  -6   1  10      281.08      252.86     28.75 o 
  -5   1  10      732.31      717.32     36.01 o 
  -4   1  10      299.42      302.50     26.72 o 
  -3   1  10      556.03      550.50     30.42 o 
  -2   1  10     1251.70     1364.96     40.54 o 
  -1   1  10     2498.23     2335.03     48.95 o 
   0   1  10      627.78      777.16     41.52 o 
   1   1  10     1687.77     1771.30     51.43 o 
   2   1  10      331.82      323.76     31.18 o 
   3   1  10     1899.60     2056.68     72.33 o 
   4   1  10      306.63      264.01     53.50 o 
   5   1  10      751.88     1127.72    197.36 o 
   6   1  10       24.40       14.05     49.50 o 
   7   1  10      273.28      242.55    111.61 o 
   8   1  10       29.54      -23.55     61.10 o 
   9   1  10      145.24      118.00     75.98 o 
  10   1  10       40.63       21.66     79.35 o 
  11   1  10      221.72      345.88    120.76 o 
 -12   2  10       73.43      126.74     60.21 o 
 -11   2  10        6.25       50.03     55.28 o 
 -10   2  10      255.19      297.16     37.44 o 
  -9   2  10      229.73      224.65     32.23 o 
  -8   2  10      143.25      131.96     37.42 o 
  -7   2  10        2.22       15.68     30.78 o 
  -6   2  10      293.14      301.78     38.23 o 
  -5   2  10      506.74      556.14     33.42 o 
  -4   2  10       28.07       18.92     20.37 o 
  -3   2  10      526.71      563.52     51.25 o 
  -2   2  10     4247.52     4194.75     66.81 o 
  -1   2  10     3451.71     3478.10     58.97 o 
   0   2  10       14.82       22.10     17.09 o 
   1   2  10      542.96      654.64     63.48 o 
   2   2  10     1200.87     1351.34     50.68 o 
   3   2  10      457.62      432.12     36.40 o 
   4   2  10       36.58       39.22     25.67 o 
   5   2  10      846.46      808.63     61.05 o 
   6   2  10      752.06      951.66     96.81 o 
   7   2  10      110.35       63.97     55.42 o 
   8   2  10       53.54       15.54     65.02 o 
   9   2  10      246.62      291.88    146.52 o 
  10   2  10      104.26      138.75    152.33 o 
  11   2  10        4.18      -17.43     85.12 o 
 -11   3  10       10.70      -12.20     36.63 o 
 -10   3  10      111.10      144.52     36.21 o 
  -9   3  10       17.49       10.34     29.75 o 
  -8   3  10     1228.76     1266.97     62.93 o 
  -7   3  10      905.92      875.85     83.10 o 
  -6   3  10      269.37      249.83     35.76 o 
  -5   3  10       32.77       79.94     28.23 o 
  -4   3  10     1568.21     1565.78     93.30 o 
  -3   3  10     3715.06     3865.52     67.12 o 
  -2   3  10      414.30      421.31     38.38 o 
  -1   3  10     1640.15     1457.41     39.84 o 
   0   3  10     3237.37     3254.78     54.49 o 
   1   3  10       68.36       63.55     24.31 o 
   2   3  10       29.03       40.48     24.29 o 
   3   3  10      668.41      711.72     52.57 o 
   4   3  10     2667.82     2873.72    112.86 o 
   5   3  10      212.10      163.90     59.80 o 
   6   3  10       19.15       21.24     49.87 o 
   7   3  10      368.20      298.47    143.44 o 
   8   3  10      655.94     1086.52    166.14 o 
   9   3  10        1.46      -28.74     71.44 o 
  10   3  10      139.37      101.18     82.92 o 
  11   3  10        1.84      -34.37     84.98 o 
 -11   4  10       45.18        1.50     37.00 o 
 -10   4  10       13.91       33.81     33.30 o 
  -9   4  10      781.16      696.58     43.24 o 
  -8   4  10      147.72      147.10     40.07 o 
  -7   4  10      644.01      683.28     49.13 o 
  -6   4  10      687.43      666.57     50.11 o 
  -5   4  10      714.95      771.02     73.95 o 
  -4   4  10       43.83       29.44     25.38 o 
  -3   4  10      738.89      634.91     51.08 o 
  -2   4  10      216.34      215.66     24.42 o 
  -1   4  10     2778.30     2613.49     52.82 o 
   0   4  10       11.06       -3.74     24.11 o 
   1   4  10     1879.69     1941.88     58.01 o 
   2   4  10     1455.20     1531.14     61.87 o 
   3   4  10      344.98      383.07     37.10 o 
   4   4  10      411.91      331.03     39.61 o 
   5   4  10      263.39      333.47     59.50 o 
   6   4  10       56.60       41.38     51.03 o 
   7   4  10      155.77      114.51     62.89 o 
   8   4  10        4.91      -12.99     61.81 o 
   9   4  10      425.13      334.68    141.87 o 
  10   4  10       10.67       35.62     82.93 o 
 -11   5  10       70.72       79.60     40.87 o 
 -10   5  10       69.17       35.90     37.90 o 
  -9   5  10        0.70       11.62     31.67 o 
  -8   5  10      523.63      526.53     53.17 o 
  -7   5  10        2.51        7.08     35.12 o 
  -6   5  10       34.05       76.28     32.75 o 
  -5   5  10       33.17       61.64     31.38 o 
  -4   5  10     3432.05     3319.49    171.93 o 
  -3   5  10      595.25      498.58     49.74 o 
  -2   5  10        8.66       15.53     23.64 o 
  -1   5  10        1.30       10.35     24.91 o 
   0   5  10     2586.67     2452.36    109.11 o 
   1   5  10      247.26      206.46     30.99 o 
   2   5  10      300.81      259.89     33.26 o 
   3   5  10       21.69      -11.75     27.41 o 
   4   5  10      582.77      726.22     70.72 o 
   5   5  10      595.02      594.56    112.48 o 
   6   5  10      539.50      629.17    146.48 o 
   7   5  10      214.21      136.11     61.58 o 
   8   5  10      534.96      553.12    157.08 o 
   9   5  10        2.38       34.98     73.26 o 
  10   5  10        4.86       16.51    107.31 o 
 -10   6  10      213.27      188.04     43.03 o 
  -9   6  10      481.17      504.61     47.13 o 
  -8   6  10      129.11      105.45     44.80 o 
  -7   6  10       37.64       24.20     36.54 o 
  -6   6  10       23.34       43.42     34.26 o 
  -5   6  10     2922.03     2666.49     85.61 o 
  -4   6  10      690.68      662.92     43.70 o 
  -3   6  10      584.27      621.12    100.80 o 
  -2   6  10      271.17      263.78     47.26 o 
  -1   6  10      115.27      130.14     42.44 o 
   0   6  10       27.37       11.56     27.74 o 
   1   6  10      703.99      791.51     45.88 o 
   2   6  10       27.40       28.15     31.30 o 
   3   6  10      791.79      844.11     81.88 o 
   4   6  10        0.19       12.31     30.39 o 
   5   6  10     1161.42     1244.41     65.10 o 
   6   6  10       13.81       27.62     53.80 o 
   7   6  10      144.87       93.95     63.10 o 
   8   6  10      128.21      110.71     90.61 o 
   9   6  10      225.38      207.48    138.44 o 
 -10   7  10       32.10       34.15     40.90 o 
  -9   7  10       11.67       29.39     37.12 o 
  -8   7  10      260.62      284.86     58.52 o 
  -7   7  10      167.96      198.73     46.01 o 
  -6   7  10      469.64      452.45     48.80 o 
  -5   7  10       87.21      163.38     66.30 o 
  -4   7  10       15.03       13.26     41.89 o 
  -3   7  10      186.24      127.52     46.24 o 
  -2   7  10        0.68       -7.93     40.48 o 
  -1   7  10       20.07       48.39     42.38 o 
   0   7  10      228.77      237.42     41.37 o 
   1   7  10      108.56      147.57     34.80 o 
   2   7  10       19.73      -11.09     31.36 o 
   3   7  10      655.14      656.76     98.14 o 
   4   7  10      122.24      129.05     38.14 o 
   5   7  10        8.97        1.03     36.66 o 
   6   7  10      205.38      114.36     60.93 o 
   7   7  10      242.48      187.88    163.34 o 
   8   7  10       40.33       76.34     90.22 o 
   9   7  10       26.42      311.44    219.80 o 
  -9   8  10      106.11      167.28     53.43 o 
  -8   8  10      118.90      137.68     49.17 o 
  -7   8  10        0.89       47.70     58.09 o 
  -6   8  10     1565.58     1411.74     94.22 o 
  -5   8  10       90.40       79.45     53.61 o 
  -4   8  10        2.95       -1.11     45.70 o 
  -3   8  10       62.34       45.53     45.55 o 
  -2   8  10     1240.33     1254.08    101.56 o 
  -1   8  10       92.12      123.07     48.98 o 
   0   8  10        0.04      -28.67     39.73 o 
   1   8  10      229.03      202.36     43.82 o 
   2   8  10     1224.25     1266.42     66.37 o 
   3   8  10        4.82      -15.50     35.85 o 
   4   8  10      109.41       99.10     41.37 o 
   5   8  10       58.67       66.19     43.35 o 
   6   8  10      474.10      399.53    302.67 o 
   7   8  10        0.39        3.81     83.51 o 
   8   8  10       15.50       26.39     92.29 o 
  -8   9  10        7.74       18.50     50.51 o 
  -7   9  10      348.40      288.34     75.93 o 
  -6   9  10        0.07       32.86     58.76 o 
  -5   9  10      479.25      491.42     73.43 o 
  -4   9  10        0.00      -13.79     51.08 o 
  -3   9  10      371.79      327.67     61.12 o 
  -2   9  10       13.07        7.80     49.54 o 
  -1   9  10     1095.89      986.70     77.10 o 
   0   9  10       46.85       58.34     48.94 o 
   1   9  10     1068.34      986.19     74.01 o 
   2   9  10       67.71       61.61     42.53 o 
   3   9  10      629.43      669.90     60.24 o 
   4   9  10        9.58       -4.13     39.53 o 
   5   9  10      185.74      219.09     75.88 o 
   6   9  10        0.45       20.12     48.64 o 
   7   9  10      225.50      105.41    149.81 o 
  -7  10  10       12.40       28.43     94.78 o 
  -6  10  10      299.69      279.93     75.27 o 
  -5  10  10      114.98       66.89     64.65 o 
  -4  10  10        6.48      -27.19     57.98 o 
  -3  10  10       10.61        2.22     56.04 o 
  -2  10  10      952.16      794.80     79.84 o 
  -1  10  10      207.32      146.79     61.59 o 
   0  10  10      128.13      157.03     62.57 o 
   1  10  10        9.47      -17.20     53.11 o 
   2  10  10      568.31      538.82     61.98 o 
   3  10  10      161.50      172.40     53.27 o 
   4  10  10       22.09       14.48     62.48 o 
   5  10  10       25.56       13.93     55.05 o 
   6  10  10      320.77      323.90    114.72 o 
  -5  11  10        6.61      -15.10     68.72 o 
  -4  11  10       92.97       84.97     71.64 o 
  -3  11  10      261.37      230.24     73.79 o 
  -2  11  10        2.15      -33.15     60.75 o 
  -1  11  10      146.56      110.04     62.24 o 
   0  11  10      142.33      230.77     69.33 o 
   1  11  10      428.83      435.41     77.70 o 
   2  11  10       19.32      -13.11     77.33 o 
   3  11  10       30.27      -14.16     61.93 o 
   4  11  10      224.72      171.03     65.90 o 
   5  11  10      299.44      365.60     74.05 o 
  -3  12  10       99.63       82.18     69.58 o 
  -2  12  10      202.66      180.11     76.55 o 
  -1  12  10       77.21       86.88     73.84 o 
   0  12  10        9.59      -22.53     65.40 o 
   1  12  10       89.80       20.99     80.91 o 
   2  12  10       82.85       61.64     85.39 o 
 -11   0  11      527.29      542.71    101.46 o 
  -9   0  11        0.40        1.24     58.16 o 
  -7   0  11      362.84      283.14     46.11 o 
  -5   0  11      614.36      551.03     50.99 o 
  -3   0  11     2321.19     2335.11    212.11 o 
  -1   0  11      203.30      188.85     33.77 o 
   1   0  11     2874.21     3251.55     80.34 o 
   3   0  11     3517.40     3678.27    182.27 o 
   5   0  11     1298.13     1388.21    140.76 o 
   7   0  11      415.78      383.60    136.70 o 
   9   0  11      906.91     1316.11    199.65 o 
  11   0  11      139.58      197.41    164.20 o 
 -11   1  11        1.65       18.38     52.58 o 
 -10   1  11      166.56      175.55     55.17 o 
  -9   1  11       25.23       74.42     68.28 o 
  -8   1  11       46.15       23.72     34.21 o 
  -7   1  11      286.40      262.29     38.53 o 
  -6   1  11      973.30      912.08     42.07 o 
  -5   1  11      189.04      144.98     27.38 o 
  -4   1  11       38.78       11.48     23.17 o 
  -3   1  11      240.96      290.41     27.00 o 
  -2   1  11     1274.03     1376.59     43.16 o 
  -1   1  11      993.78     1016.77     36.94 o 
   0   1  11       84.36       93.06     21.46 o 
   1   1  11      222.29      251.18     31.90 o 
   2   1  11     3095.26     3074.62     80.38 o 
   3   1  11       25.38       30.92     29.15 o 
   4   1  11       90.83      106.12     56.42 o 
   5   1  11      162.48      185.19     93.47 o 
   6   1  11     1405.49     1812.03    238.04 o 
   7   1  11       16.07      -14.20     59.15 o 
   8   1  11        0.08      -46.63     81.71 o 
   9   1  11        6.10       -6.33     93.62 o 
  10   1  11      380.02      694.31    129.00 o 
 -11   2  11      107.98      203.94     59.45 o 
 -10   2  11      115.59      150.37     65.91 o 
  -9   2  11      218.45      213.41     34.13 o 
  -8   2  11     1408.50     1354.31     64.77 o 
  -7   2  11      223.56      226.20     45.28 o 
  -6   2  11      537.91      576.63     45.31 o 
  -5   2  11      523.04      453.87     40.16 o 
  -4   2  11      228.60      266.41     28.36 o 
  -3   2  11      508.91      523.26     32.36 o 
  -2   2  11     2731.14     2643.37     63.11 o 
  -1   2  11     1279.58     1313.45     41.19 o 
   0   2  11     3227.21     3361.94     76.66 o 
   1   2  11      765.64      854.61     46.02 o 
   2   2  11        5.03       24.02     24.39 o 
   3   2  11       95.34       91.57     28.86 o 
   4   2  11      479.52      583.37     44.69 o 
   5   2  11      460.77      545.52     78.24 o 
   6   2  11        6.24       -5.63     48.51 o 
   7   2  11      167.23      204.30    102.11 o 
   8   2  11       10.30      -16.71     63.69 o 
   9   2  11      192.48      123.77     79.32 o 
  10   2  11       13.16       -6.09     82.80 o 
 -11   3  11        0.34        8.48     51.54 o 
 -10   3  11       79.77       63.41     34.60 o 
  -9   3  11      811.34      723.98     68.24 o 
  -8   3  11        9.54       24.76     36.30 o 
  -7   3  11       29.48       36.59     33.53 o 
  -6   3  11       96.07       81.87     32.69 o 
  -5   3  11     2441.84     2199.19     66.84 o 
  -4   3  11      105.44       96.77     30.65 o 
  -3   3  11        2.60       -4.44     21.23 o 
  -2   3  11      447.74      506.83     31.61 o 
  -1   3  11     2832.95     2760.41     59.07 o 
   0   3  11       69.95       73.14     37.45 o 
   1   3  11      684.84      806.37     47.01 o 
   2   3  11     1164.36     1361.32     58.04 o 
   3   3  11      620.19      674.50     46.56 o 
   4   3  11      106.18       97.22     32.50 o 
   5   3  11      427.35      564.34     55.14 o 
   6   3  11      302.81      274.10    133.37 o 
   7   3  11       91.83       87.98     60.40 o 
   8   3  11       18.25        5.58     63.69 o 
   9   3  11      313.29      378.66    176.07 o 
  10   3  11       74.32      159.66    108.92 o 
 -11   4  11        0.64       -4.60     39.36 o 
 -10   4  11      166.94      188.70     39.54 o 
  -9   4  11       23.94      -27.81     47.25 o 
  -8   4  11      318.67      279.20     47.09 o 
  -7   4  11       15.72       21.03     32.77 o 
  -6   4  11      213.99      255.31     38.91 o 
  -5   4  11      500.78      426.93     41.15 o 
  -4   4  11     3451.99     3157.83     76.32 o 
  -3   4  11      158.70      145.53     30.10 o 
  -2   4  11        5.12        5.07     22.00 o 
  -1   4  11       12.34       19.35     25.78 o 
   0   4  11     2388.47     2355.03     72.54 o 
   1   4  11       89.76       65.10     29.33 o 
   2   4  11      178.59      140.45     32.52 o 
   3   4  11       51.15       64.95     29.90 o 
   4   4  11      553.88      591.03     84.46 o 
   5   4  11      549.76      482.90     74.81 o 
   6   4  11        0.17       29.96     55.49 o 
   7   4  11       56.43       66.88     63.71 o 
   8   4  11      701.04     1021.16    118.82 o 
   9   4  11        0.60       33.20     75.41 o 
  10   4  11        8.87        9.65     82.49 o 
 -10   5  11        3.81        0.18     37.52 o 
  -9   5  11      592.14      573.65     46.82 o 
  -8   5  11        0.13       22.53     41.09 o 
  -7   5  11      184.41      120.69     41.24 o 
  -6   5  11       60.43       42.19     33.16 o 
  -5   5  11     1126.12     1090.70     54.32 o 
  -4   5  11       62.88       13.59     29.46 o 
  -3   5  11      121.32      124.79     30.12 o 
  -2   5  11       48.67       13.46     42.09 o 
  -1   5  11      116.17      121.64     36.65 o 
   0   5  11       57.88       71.67     29.85 o 
   1   5  11     1134.19     1216.78     52.63 o 
   2   5  11      174.59      250.29     35.51 o 
   3   5  11     1536.70     1600.52     62.52 o 
   4   5  11        5.65       -3.66     30.74 o 
   5   5  11       43.40       65.18     37.05 o 
   6   5  11       16.14       21.15     37.58 o 
   7   5  11      239.62      263.66     74.18 o 
   8   5  11        0.78       -1.20     67.97 o 
   9   5  11      186.13      143.45     84.47 o 
 -10   6  11      136.56      162.95     43.03 o 
  -9   6  11        8.50        8.72     36.81 o 
  -8   6  11      287.53      286.28     55.39 o 
  -7   6  11        7.43       21.87     37.18 o 
  -6   6  11       11.74       33.41     36.61 o 
  -5   6  11       37.41       20.95     30.79 o 
  -4   6  11      445.43      357.38     38.90 o 
  -3   6  11      375.13      429.88     57.45 o 
  -2   6  11      164.11      104.31     43.63 o 
  -1   6  11      206.49      213.08     49.17 o 
   0   6  11       41.96       18.06     30.15 o 
   1   6  11      494.34      532.29     43.09 o 
   2   6  11       38.76       28.98     30.63 o 
   3   6  11       35.68       58.99     34.92 o 
   4   6  11      506.18      612.02     49.27 o 
   5   6  11       59.65      103.32     39.20 o 
   6   6  11        5.49       11.14     38.94 o 
   7   6  11      234.53      285.07     74.10 o 
   8   6  11      323.58      239.59     79.42 o 
   9   6  11       18.87       99.28    116.73 o 
  -9   7  11       83.37       72.13     41.33 o 
  -8   7  11       18.06       46.67     45.53 o 
  -7   7  11        1.27       -6.22     39.42 o 
  -6   7  11      498.47      445.61     50.75 o 
  -5   7  11      163.73      201.42     57.03 o 
  -4   7  11       80.25       24.14     47.34 o 
  -3   7  11        5.06        9.98     45.86 o 
  -2   7  11      732.17      672.67     64.18 o 
  -1   7  11      572.76      681.86     83.48 o 
   0   7  11       47.44       49.92     43.21 o 
   1   7  11       96.74       33.93     36.57 o 
   2   7  11      493.83      461.60     45.76 o 
   3   7  11      263.73      285.74     43.93 o 
   4   7  11      132.79      107.46     38.96 o 
   5   7  11      570.55      530.01     75.23 o 
   6   7  11      431.53      466.26     93.69 o 
   7   7  11      126.84      174.33     71.68 o 
   8   7  11       23.76       76.75     97.75 o 
  -9   8  11        1.59      -21.78     45.54 o 
  -8   8  11       64.15       66.76     66.43 o 
  -7   8  11      593.48      480.25     76.05 o 
  -6   8  11       53.47       42.93     55.27 o 
  -5   8  11      206.41      176.59     60.56 o 
  -4   8  11       27.02      -30.56     48.75 o 
  -3   8  11      233.50      223.08     82.56 o 
  -2   8  11       10.04       35.43     47.55 o 
  -1   8  11      242.13      208.17     53.99 o 
   0   8  11        1.03        8.72     46.05 o 
   1   8  11      238.68      255.43     47.95 o 
   2   8  11       36.38        1.97     39.56 o 
   3   8  11      323.71      334.45     46.93 o 
   4   8  11      109.91       61.34     42.55 o 
   5   8  11      192.97      236.43     50.02 o 
   6   8  11        5.37       38.81     53.45 o 
   7   8  11      158.35      117.36     59.45 o 
   8   8  11        7.78       35.11     98.21 o 
  -8   9  11      172.36      210.17     58.70 o 
  -7   9  11        4.23      -14.17     65.25 o 
  -6   9  11      556.75      580.62     81.73 o 
  -5   9  11        0.05      -21.49     56.33 o 
  -4   9  11        3.09       16.43     56.78 o 
  -3   9  11       12.18       56.46     54.20 o 
  -2   9  11      827.82      854.58     83.00 o 
  -1   9  11       59.72      104.72     57.96 o 
   0   9  11      112.02       71.37     53.77 o 
   1   9  11        0.35      -39.70     49.48 o 
   2   9  11     1066.63     1108.09    127.36 o 
   3   9  11       33.72       26.63     44.81 o 
   4   9  11        9.56       29.75     44.59 o 
   5   9  11        8.90       14.30     50.87 o 
   6   9  11      346.00      282.68     90.74 o 
   7   9  11        1.22        3.98     55.51 o 
  -6  10  11        1.76       16.21     63.44 o 
  -5  10  11      112.18       33.54     60.83 o 
  -4  10  11       15.21       29.67     63.48 o 
  -3  10  11      558.48      491.52     75.41 o 
  -2  10  11        7.64       18.15     57.43 o 
  -1  10  11      167.82      213.52     64.19 o 
   0  10  11      101.13      115.59     59.55 o 
   1  10  11      417.47      428.43     72.85 o 
   2  10  11        0.49       18.46     58.10 o 
   3  10  11      149.34      118.51     55.28 o 
   4  10  11      134.50      170.18     67.83 o 
   5  10  11       71.27       46.53     59.80 o 
  -5  11  11      211.36      201.60     73.01 o 
  -4  11  11       39.63      -14.15     70.79 o 
  -3  11  11       29.76        7.77     65.81 o 
  -2  11  11      461.39      479.64     80.08 o 
  -1  11  11      202.86      273.00     74.29 o 
   0  11  11        4.31        4.11     66.58 o 
   1  11  11       11.50       16.01     63.39 o 
   2  11  11      216.09      108.65    107.19 o 
   3  11  11       99.24       67.11     76.51 o 
   4  11  11        1.12       22.50     66.20 o 
 -10   0  12      158.63      102.90     74.13 o 
  -8   0  12     1083.80     1167.98    102.25 o 
  -6   0  12       14.22        9.85     36.97 o 
  -4   0  12       75.13       56.35     35.73 o 
  -2   0  12     1228.54     1192.26     61.83 o 
   0   0  12      543.42      665.03     47.44 o 
   2   0  12     2524.63     3103.17    166.68 o 
   4   0  12       38.18       19.51     83.12 o 
   6   0  12      510.80      707.39    137.63 o 
   8   0  12       72.64      -26.71    117.53 o 
  10   0  12      457.83      754.51    182.85 o 
 -11   1  12      229.00      180.89     59.37 o 
 -10   1  12       68.27       67.09     55.76 o 
  -9   1  12        0.37      -20.41     44.63 o 
  -8   1  12      217.25      234.68     41.56 o 
  -7   1  12      503.73      489.12     45.38 o 
  -6   1  12       65.19       72.01     33.81 o 
  -5   1  12       57.46       57.35     27.43 o 
  -4   1  12      130.02      119.09     26.77 o 
  -3   1  12      396.87      425.68     32.70 o 
  -2   1  12       21.72       18.93     23.22 o 
  -1   1  12      581.09      588.12     33.55 o 
   0   1  12      587.13      683.34     33.60 o 
   1   1  12     2628.11     2843.19    115.46 o 
   2   1  12      255.60      335.15     64.17 o 
   3   1  12     1631.03     1645.53    123.74 o 
   4   1  12      257.39      299.82     65.40 o 
   5   1  12     1017.80     1365.37    192.20 o 
   6   1  12        0.05      -56.86     60.40 o 
   7   1  12      233.69      194.83     87.83 o 
   8   1  12       97.70       45.66     91.47 o 
   9   1  12      427.31      678.86    125.39 o 
  10   1  12        0.47      -34.29    105.19 o 
 -11   2  12        0.01       -8.79     55.80 o 
 -10   2  12      128.04      147.52     55.34 o 
  -9   2  12      449.54      427.43     51.93 o 
  -8   2  12       17.01        4.91     37.61 o 
  -7   2  12      156.01      138.28     37.70 o 
  -6   2  12      501.27      485.61     49.36 o 
  -5   2  12      286.70      327.75     38.08 o 
  -4   2  12       80.18       53.99     26.75 o 
  -3   2  12      167.86      159.48     27.73 o 
  -2   2  12     1798.61     1705.27     49.18 o 
  -1   2  12     2857.17     2790.21     71.17 o 
   0   2  12      166.25      193.71     34.77 o 
   1   2  12       72.44       50.33     30.64 o 
   2   2  12     1500.50     1744.19     64.22 o 
   3   2  12      570.49      551.81     54.59 o 
   4   2  12       34.82       60.44     46.54 o 
   5   2  12      192.94      138.06     53.65 o 
   6   2  12     1345.74     1849.56    124.63 o 
   7   2  12       92.04      137.57     66.27 o 
   8   2  12        2.62        5.07     70.13 o 
   9   2  12        5.87       21.49     75.52 o 
  10   2  12      192.56      191.09     99.21 o 
 -11   3  12        7.29      -29.30     56.42 o 
 -10   3  12      157.30      134.15     38.66 o 
  -9   3  12       13.88      -20.47     42.38 o 
  -8   3  12     1219.25     1211.22     66.47 o 
  -7   3  12      180.06      174.70     39.81 o 
  -6   3  12      937.82      960.74     54.65 o 
  -5   3  12       40.10       80.18     32.97 o 
  -4   3  12      985.32      962.81     48.79 o 
  -3   3  12      629.27      705.11     37.49 o 
  -2   3  12      803.60      916.65     51.27 o 
  -1   3  12      631.65      646.34     45.08 o 
   0   3  12     2311.61     2309.45     75.10 o 
   1   3  12     1030.22     1214.20     65.54 o 
   2   3  12      287.93      255.77     66.98 o 
   3   3  12        2.68       17.37     30.37 o 
   4   3  12      408.20      390.70     87.87 o 
   5   3  12      761.86     1028.08     97.10 o 
   6   3  12      103.57       94.20     56.25 o 
   7   3  12      517.01      766.03    117.08 o 
   8   3  12      160.70      207.17     99.04 o 
   9   3  12        7.73      -16.25     73.16 o 
  10   3  12       15.81        7.70     78.13 o 
 -10   4  12        0.94       36.93     36.81 o 
  -9   4  12      924.34      885.15     64.97 o 
  -8   4  12       44.14       -1.42     40.00 o 
  -7   4  12       80.07      103.21     39.10 o 
  -6   4  12      217.86      188.93     38.77 o 
  -5   4  12     1548.70     1442.97     63.57 o 
  -4   4  12      824.48      776.96     47.01 o 
  -3   4  12        6.05       15.36     27.64 o 
  -2   4  12      432.70      362.30     42.52 o 
  -1   4  12     1388.69     1352.90     61.51 o 
   0   4  12       67.68       41.22     29.83 o 
   1   4  12      778.76      770.92     49.72 o 
   2   4  12      155.61      113.90     40.39 o 
   3   4  12       31.88       46.67     32.53 o 
   4   4  12      127.58      116.94     36.31 o 
   5   4  12      322.83      287.24    131.39 o 
   6   4  12       14.82       25.94     57.82 o 
   7   4  12       71.84       70.39     65.14 o 
   8   4  12        0.16        0.51     69.53 o 
   9   4  12      217.68      175.86     98.03 o 
 -10   5  12      207.84      182.65     44.56 o 
  -9   5  12        1.88       10.23     47.76 o 
  -8   5  12      130.44      153.35     47.59 o 
  -7   5  12      131.33      163.70     42.68 o 
  -6   5  12      358.22      361.55     45.67 o 
  -5   5  12       78.48       99.34     34.89 o 
  -4   5  12     1361.40     1243.94     91.47 o 
  -3   5  12       29.69       17.51     40.70 o 
  -2   5  12      398.63      346.02     53.25 o 
  -1   5  12       27.36      -19.91     32.46 o 
   0   5  12      266.99      209.53     63.57 o 
   1   5  12      158.65      151.57     52.86 o 
   2   5  12       21.62       29.23     33.36 o 
   3   5  12      177.81      139.17     36.64 o 
   4   5  12      762.97      895.80     66.73 o 
   5   5  12      454.74      440.26     48.15 o 
   6   5  12      146.65       95.71     62.36 o 
   7   5  12       29.93       14.25     66.17 o 
   8   5  12      493.36      471.30    168.63 o 
   9   5  12       68.97       24.24     83.28 o 
 -10   6  12        1.79      -27.10     38.49 o 
  -9   6  12      192.46      277.72     66.67 o 
  -8   6  12        0.71       -1.72     46.08 o 
  -7   6  12      148.19      113.52     44.25 o 
  -6   6  12      185.53      205.88     42.76 o 
  -5   6  12     2161.64     2071.83     84.61 o 
  -4   6  12      563.13      575.29     65.53 o 
  -3   6  12       57.24       10.19     44.64 o 
  -2   6  12       93.71       80.46     46.47 o 
  -1   6  12     1244.69     1063.81     75.46 o 
   0   6  12       12.58       72.85     43.73 o 
   1   6  12       15.27        6.88     31.42 o 
   2   6  12      954.33     1157.97     58.26 o 
   3   6  12     1484.82     1570.96     66.04 o 
   4   6  12       44.07       33.05     37.53 o 
   5   6  12      112.41      193.93     45.40 o 
   6   6  12      491.54      577.76     67.66 o 
   7   6  12      237.21      311.47     82.74 o 
   8   6  12        3.53       39.01     77.69 o 
  -9   7  12        3.34        1.69     38.74 o 
  -8   7  12       80.59       46.12     49.06 o 
  -7   7  12      147.20      124.33     47.09 o 
  -6   7  12       79.55       74.88     56.18 o 
  -5   7  12      201.15      154.65     56.41 o 
  -4   7  12      185.70      178.94     55.17 o 
  -3   7  12      770.91      641.70    101.96 o 
  -2   7  12      286.89      332.09     56.33 o 
  -1   7  12      124.04      139.12     52.07 o 
   0   7  12      624.67      625.50     66.98 o 
   1   7  12      517.73      556.95     55.44 o 
   2   7  12      119.92      132.43     38.71 o 
   3   7  12      286.36      362.36     46.59 o 
   4   7  12      839.50      844.83     59.08 o 
   5   7  12       56.10      113.41     45.90 o 
   6   7  12        6.94       24.58     44.64 o 
   7   7  12      171.54      197.34     55.05 o 
   8   7  12       51.20      153.43    117.82 o 
  -8   8  12      291.47      241.65     78.93 o 
  -7   8  12       26.67       39.00     64.25 o 
  -6   8  12      210.35      180.83     64.45 o 
  -5   8  12       31.01        3.65     54.71 o 
  -4   8  12      143.22       91.56     56.33 o 
  -3   8  12        7.68       24.20     53.73 o 
  -2   8  12      830.00      763.13     73.82 o 
  -1   8  12      295.21      201.75     70.38 o 
   0   8  12      141.21      172.54     56.52 o 
   1   8  12       13.85      -10.48     48.63 o 
   2   8  12      429.26      563.21     59.95 o 
   3   8  12        9.72       12.29     39.08 o 
   4   8  12       31.91       65.13     45.79 o 
   5   8  12       54.18       27.06     47.37 o 
   6   8  12      220.22      277.87     56.49 o 
   7   8  12      100.35      143.72     64.04 o 
  -7   9  12      370.25      402.85     80.78 o 
  -6   9  12        2.09       29.99     63.53 o 
  -5   9  12       10.68       -9.12     61.15 o 
  -4   9  12       27.39        1.59     61.21 o 
  -3   9  12      359.13      339.50     70.48 o 
  -2   9  12        1.21       -4.95     56.02 o 
  -1   9  12       49.69       18.91     56.25 o 
   0   9  12        6.33      -15.45     53.25 o 
   1   9  12      183.80      163.05     63.17 o 
   2   9  12      104.12       83.67     59.04 o 
   3   9  12      145.36      154.26     53.64 o 
   4   9  12       17.64       -3.45     51.56 o 
   5   9  12      214.60      162.89     63.80 o 
   6   9  12      132.93       85.79     58.25 o 
  -6  10  12      258.55      268.79     97.95 o 
  -5  10  12       52.91       60.67     68.58 o 
  -4  10  12       20.76       49.30     63.05 o 
  -3  10  12       22.03        5.15     65.49 o 
  -2  10  12      523.38      606.85     84.78 o 
  -1  10  12       89.58      109.71     65.96 o 
   0  10  12        0.89       22.09     59.76 o 
   1  10  12       74.08      102.05     64.67 o 
   2  10  12      373.20      392.40     77.96 o 
   3  10  12      110.46       68.30     56.37 o 
   4  10  12        0.21      -14.99     61.91 o 
   5  10  12       73.48       39.06     66.16 o 
  -3  11  12      369.01      439.56     85.63 o 
  -2  11  12       19.85       18.86     66.78 o 
  -1  11  12       84.48       20.75     66.61 o 
   0  11  12      186.66      124.99     73.45 o 
   1  11  12      213.67      149.32     70.04 o 
   2  11  12       35.20       44.60     67.60 o 
 -11   0  13      251.72      378.72     94.99 o 
  -9   0  13       19.45       42.44     72.38 o 
  -7   0  13     2428.94     2200.23    120.56 o 
  -5   0  13        0.15      -17.98     39.37 o 
  -3   0  13      873.94      868.38     61.52 o 
  -1   0  13       10.84      -15.39     32.56 o 
   1   0  13     2968.38     3092.09    167.40 o 
   3   0  13     1415.50     1782.07    152.36 o 
   5   0  13      605.39      777.29    128.54 o 
   7   0  13       18.15      134.53    132.43 o 
   9   0  13      274.07      326.78    172.43 o 
 -11   1  13        4.74        5.95     52.68 o 
 -10   1  13       32.52       93.65     57.25 o 
  -9   1  13       45.24       71.81     54.79 o 
  -8   1  13      489.35      412.24     57.35 o 
  -7   1  13        7.05       21.99     36.05 o 
  -6   1  13      458.05      351.38     41.60 o 
  -5   1  13      144.41      117.50     30.25 o 
  -4   1  13      120.90      112.74     29.47 o 
  -3   1  13      325.96      328.24     32.64 o 
  -2   1  13     1140.95     1340.07     47.56 o 
  -1   1  13      333.26      335.62     30.64 o 
   0   1  13      420.25      459.67     41.79 o 
   1   1  13        6.41        6.72     30.42 o 
   2   1  13     1870.91     1979.75    104.11 o 
   3   1  13        2.52       28.32     52.79 o 
   4   1  13        9.98       18.49     55.88 o 
   5   1  13      190.28      188.13     71.80 o 
   6   1  13     1012.58     1195.99    171.67 o 
   7   1  13       31.97      103.66     87.43 o 
   8   1  13       32.68       30.01     93.80 o 
   9   1  13       28.76      -55.92    100.54 o 
 -11   2  13       92.85       49.93     53.11 o 
 -10   2  13      145.08      103.51     55.31 o 
  -9   2  13       18.00       58.26     52.03 o 
  -8   2  13      348.40      366.76     62.72 o 
  -7   2  13      156.71      140.36     40.16 o 
  -6   2  13       44.90       69.19     36.72 o 
  -5   2  13        2.10       -5.08     31.70 o 
  -4   2  13       35.59       39.61     27.85 o 
  -3   2  13      882.77      942.64     43.11 o 
  -2   2  13     1010.53     1050.24     43.90 o 
  -1   2  13       72.45       60.89     34.53 o 
   0   2  13      825.73      930.51     53.40 o 
   1   2  13      283.54      343.12     42.52 o 
   2   2  13      154.51      167.30     37.74 o 
   3   2  13      568.40      568.64     79.76 o 
   4   2  13      435.62      472.16     75.54 o 
   5   2  13      991.81     1312.16    107.99 o 
   6   2  13       10.73       17.19     57.47 o 
   7   2  13      136.23      131.05     69.00 o 
   8   2  13       43.66      147.44     96.44 o 
   9   2  13      134.86      173.61    103.47 o 
 -10   3  13       12.98       -7.74     57.49 o 
  -9   3  13      482.87      496.64     57.19 o 
  -8   3  13       44.51       38.01     41.98 o 
  -7   3  13        5.37       -1.67     35.86 o 
  -6   3  13       95.18       75.18     34.74 o 
  -5   3  13      657.13      716.02     46.85 o 
  -4   3  13      171.99      141.36     35.00 o 
  -3   3  13      291.11      338.55     32.69 o 
  -2   3  13       27.31       18.22     34.37 o 
  -1   3  13     1220.21     1189.86     60.13 o 
   0   3  13       58.58       45.76     34.68 o 
   1   3  13       11.49        1.05     33.43 o 
   2   3  13      511.81      521.70     48.74 o 
   3   3  13      269.69      276.14     56.57 o 
   4   3  13      829.39      932.69     90.35 o 
   5   3  13       54.06       98.11     55.16 o 
   6   3  13      138.91       34.74     59.61 o 
   7   3  13       40.54       38.68     70.67 o 
   8   3  13       32.33       25.60     76.59 o 
   9   3  13       20.74       13.81     82.27 o 
 -10   4  13      273.82      273.25     45.07 o 
  -9   4  13        1.42      -19.16     45.54 o 
  -8   4  13      538.93      468.47     53.48 o 
  -7   4  13       14.49       14.96     38.39 o 
  -6   4  13      920.48      829.94     68.33 o 
  -5   4  13       23.97       37.90     34.37 o 
  -4   4  13     2403.53     2304.05     76.94 o 
  -3   4  13       29.30       47.64     45.44 o 
  -2   4  13      283.46      269.98     50.93 o 
  -1   4  13      362.85      346.92     43.86 o 
   0   4  13      278.81      150.96     43.33 o 
   1   4  13      142.30       90.60     34.55 o 
   2   4  13      142.85      150.50     48.24 o 
   3   4  13      351.30      321.44     74.28 o 
   4   4  13      560.92      936.96     92.44 o 
   5   4  13       94.22       41.64     54.61 o 
   6   4  13        0.46        3.57     59.46 o 
   7   4  13        9.16       42.60     68.15 o 
   8   4  13       85.52       87.15     79.37 o 
   9   4  13       28.85       14.32     79.88 o 
 -10   5  13       21.15       31.34     41.11 o 
  -9   5  13      527.67      535.88     63.34 o 
  -8   5  13        0.18        4.56     44.92 o 
  -7   5  13       60.21       32.48     40.96 o 
  -6   5  13      140.36      134.55     41.07 o 
  -5   5  13     2281.60     2074.03     72.10 o 
  -4   5  13       55.58       38.66     46.85 o 
  -3   5  13       19.56        7.65     42.38 o 
  -2   5  13       18.49       15.27     41.74 o 
  -1   5  13     1154.00     1226.74     76.88 o 
   0   5  13      246.40      245.51     43.52 o 
   1   5  13       31.67       -4.02     32.03 o 
   2   5  13      120.34       68.65     35.83 o 
   3   5  13     1184.10     1274.12     69.49 o 
   4   5  13        1.40       23.82     35.83 o 
   5   5  13        2.00      -13.53     53.56 o 
   6   5  13       10.37        2.00     61.38 o 
   7   5  13      217.86      205.08    112.16 o 
   8   5  13        8.91       11.84     74.52 o 
  -9   6  13       90.66      107.19     52.32 o 
  -8   6  13       59.94      108.85     50.62 o 
  -7   6  13       11.40       36.71     42.05 o 
  -6   6  13      103.76       69.16     41.43 o 
  -5   6  13       21.25       37.30     51.87 o 
  -4   6  13       85.35      133.95     52.78 o 
  -3   6  13       63.19       65.70     50.35 o 
  -2   6  13      148.68      134.97     51.23 o 
  -1   6  13       83.89       62.99     47.08 o 
   0   6  13     1069.51     1184.49     80.78 o 
   1   6  13      538.93      472.35     62.98 o 
   2   6  13      245.04      225.45     44.18 o 
   3   6  13       11.86        2.54     39.04 o 
   4   6  13       55.20       44.86     41.23 o 
   5   6  13      200.86      235.23     47.57 o 
   6   6  13       76.27        5.78     68.76 o 
   7   6  13      118.84      127.38     76.81 o 
   8   6  13      211.66      226.32    102.04 o 
  -8   7  13      104.32       88.51     50.36 o 
  -7   7  13        0.65        1.53     42.84 o 
  -6   7  13      413.16      478.81     75.19 o 
  -5   7  13      116.85       88.70     55.09 o 
  -4   7  13      128.32       87.49     53.66 o 
  -3   7  13        2.58       41.97     52.35 o 
  -2   7  13      311.57      300.76    120.89 o 
  -1   7  13      275.00      344.84     64.24 o 
   0   7  13        1.96        5.35     51.99 o 
   1   7  13        5.53        2.45     48.22 o 
   2   7  13      564.50      634.67     54.61 o 
   3   7  13      480.14      487.18     53.84 o 
   4   7  13      173.90      132.10     46.38 o 
   5   7  13        1.65       -4.26     44.39 o 
   6   7  13      406.93      494.08     61.54 o 
   7   7  13      151.68       93.17     83.13 o 
  -7   8  13      262.74      272.58     92.72 o 
  -6   8  13       47.12       66.64     63.74 o 
  -5   8  13       23.12      -25.89     57.72 o 
  -4   8  13      114.23      101.32     60.41 o 
  -3   8  13      486.16      452.05     73.76 o 
  -2   8  13       92.26       44.62     54.69 o 
  -1   8  13      181.60      119.55     61.32 o 
   0   8  13       29.24       33.70     58.14 o 
   1   8  13      752.95      780.35     76.60 o 
   2   8  13        3.97      -43.45     55.92 o 
   3   8  13       80.78       72.93     50.52 o 
   4   8  13       99.22      116.83     48.92 o 
   5   8  13      236.67      262.85     55.45 o 
   6   8  13       17.28        6.38     52.88 o 
  -6   9  13      249.90      261.27     78.85 o 
  -5   9  13        1.99       39.95     66.03 o 
  -4   9  13      238.89      183.42     79.79 o 
  -3   9  13        2.16       17.46     63.98 o 
  -2   9  13      431.43      315.17     69.39 o 
  -1   9  13       43.37       -8.47     58.71 o 
   0   9  13      231.98      151.29     65.35 o 
   1   9  13       11.80      -11.37     56.24 o 
   2   9  13      203.29      227.32     66.81 o 
   3   9  13       25.57      -10.72     49.11 o 
   4   9  13       19.48       48.47     55.32 o 
   5   9  13        0.82        4.67     53.34 o 
  -5  10  13        1.44      -16.46     63.10 o 
  -4  10  13        0.26      -25.12     62.64 o 
  -3  10  13      432.75      354.00     81.66 o 
  -2  10  13        3.42        7.63     62.33 o 
  -1  10  13       13.36        5.51     64.14 o 
   0  10  13        0.96       -6.35     66.32 o 
   1  10  13       65.95       98.83     70.33 o 
   2  10  13        1.79       -6.63     64.65 o 
   3  10  13       30.02       37.07     66.98 o 
  -1  11  13       66.02       53.46     67.08 o 
   0  11  13        8.57        8.97     65.01 o 
 -10   0  14       13.35        9.88     80.02 o 
  -8   0  14      385.00      345.85     83.39 o 
  -6   0  14      197.74      162.13     47.92 o 
  -4   0  14       61.68      138.01     78.68 o 
  -2   0  14      868.53      975.87     62.67 o 
   0   0  14     1026.81     1038.68    115.88 o 
   2   0  14      657.13      678.58    110.65 o 
   4   0  14      116.04      221.88     95.16 o 
   6   0  14      388.37      609.99    140.56 o 
   8   0  14       97.90       12.94    137.63 o 
 -10   1  14       53.60       28.08     54.78 o 
  -9   1  14       66.65       45.77     52.79 o 
  -8   1  14      236.52      211.88     55.23 o 
  -7   1  14      814.37      841.14     71.16 o 
  -6   1  14       14.10       39.89     36.28 o 
  -5   1  14        6.27       -5.85     29.37 o 
  -4   1  14      119.28      110.06     31.58 o 
  -3   1  14     1418.46     1408.82     54.24 o 
  -2   1  14      132.38      113.89     29.89 o 
  -1   1  14        0.15      -17.75     33.42 o 
   0   1  14      228.16      302.02     41.47 o 
   1   1  14     1947.36     2173.67    142.36 o 
   2   1  14       95.50       74.04     55.01 o 
   3   1  14      174.44      207.42     84.42 o 
   4   1  14      248.84      190.61     67.97 o 
   5   1  14     1000.59     1077.84    103.94 o 
   6   1  14       38.83       29.46     89.91 o 
   7   1  14        0.53      -20.17     82.38 o 
   8   1  14        1.59      -75.13     91.13 o 
   9   1  14      262.00      270.89    117.62 o 
 -10   2  14       58.46       14.08     56.98 o 
  -9   2  14      198.06      225.07     70.91 o 
  -8   2  14      565.98      524.75     55.32 o 
  -7   2  14        2.13       17.41     40.87 o 
  -6   2  14       39.63       53.76     38.76 o 
  -5   2  14       11.02       27.99     33.36 o 
  -4   2  14      315.46      295.79     52.72 o 
  -3   2  14       87.40       90.75     28.76 o 
  -2   2  14      305.27      363.74     47.15 o 
  -1   2  14        4.68       -6.90     33.35 o 
   0   2  14      196.05      176.11     39.18 o 
   1   2  14       43.05       58.93     35.48 o 
   2   2  14     1296.05     1378.57     93.74 o 
   3   2  14      301.25      385.56     71.50 o 
   4   2  14      109.32      179.09     67.40 o 
   5   2  14       14.74       71.44     67.24 o 
   6   2  14      592.24      769.62    103.10 o 
   7   2  14        6.21       45.41     92.10 o 
   8   2  14        0.72      -13.70     93.92 o 
   9   2  14       44.17      -56.31     95.71 o 
 -10   3  14      130.04      179.42     63.14 o 
  -9   3  14       34.49       26.44     48.59 o 
  -8   3  14       64.12       16.56     44.24 o 
  -7   3  14        5.04      -18.19     41.34 o 
  -6   3  14      149.98      164.76     42.23 o 
  -5   3  14       18.83        7.87     35.64 o 
  -4   3  14      510.61      490.97     44.56 o 
  -3   3  14       66.67       78.80     44.09 o 
  -2   3  14      700.18      705.15     52.19 o 
  -1   3  14        8.69       27.82     34.48 o 
   0   3  14        7.96        6.73     35.43 o 
   1   3  14        3.40      -27.76     34.40 o 
   2   3  14      137.13      153.26     59.07 o 
   3   3  14       17.71       19.75     54.01 o 
   4   3  14      209.73      193.22    108.41 o 
   5   3  14      128.26      137.93     63.13 o 
   6   3  14      207.18      197.53     95.18 o 
   7   3  14      453.49      462.09    207.38 o 
   8   3  14      162.14      170.06     85.24 o 
   9   3  14       58.17       68.75     88.26 o 
  -9   4  14      410.60      401.54     58.07 o 
  -8   4  14       48.03       72.35     46.18 o 
  -7   4  14        0.35        9.61     41.44 o 
  -6   4  14       64.38       52.76     40.06 o 
  -5   4  14     1721.92     1700.43     67.76 o 
  -4   4  14      171.96      200.85     56.92 o 
  -3   4  14      100.76       75.72     48.49 o 
  -2   4  14       18.24        6.92     45.10 o 
  -1   4  14     1909.70     1960.03     75.41 o 
   0   4  14        0.39        5.32     37.14 o 
   1   4  14        1.15       27.46     34.72 o 
   2   4  14       33.10       16.40     35.31 o 
   3   4  14     1063.78     1080.93     95.32 o 
   4   4  14        0.21      -15.08     54.24 o 
   5   4  14        0.53      -36.88     55.41 o 
   6   4  14       62.88       85.93     67.54 o 
   7   4  14      362.63      297.64    123.02 o 
   8   4  14       14.11       74.53     83.18 o 
  -9   5  14       60.67       41.50     54.23 o 
  -8   5  14      187.32      197.17     52.85 o 
  -7   5  14        5.30       18.20     44.96 o 
  -6   5  14     1005.72      946.18     60.88 o 
  -5   5  14      191.33      126.39     56.56 o 
  -4   5  14      542.91      444.48     65.72 o 
  -3   5  14       43.19       40.34     62.22 o 
  -2   5  14      446.49      436.35     82.53 o 
  -1   5  14        3.69       -0.78     48.50 o 
   0   5  14      994.35      955.19     62.24 o 
   1   5  14        2.27       -8.47     36.60 o 
   2   5  14      793.97      771.68     60.57 o 
   3   5  14       49.60       40.64     41.51 o 
   4   5  14      279.32      239.42    107.83 o 
   5   5  14       86.03       78.57     59.76 o 
   6   5  14        6.04      -19.20     63.59 o 
   7   5  14       26.83       10.26     72.40 o 
   8   5  14      191.48      197.73    111.61 o 
  -8   6  14       10.98       -9.08     47.21 o 
  -7   6  14       25.79       20.47     45.95 o 
  -6   6  14      111.36      122.07     60.88 o 
  -5   6  14      539.03      488.42     70.62 o 
  -4   6  14      138.72       75.98     55.87 o 
  -3   6  14        3.48       11.29     51.31 o 
  -2   6  14        6.83       23.83     48.85 o 
  -1   6  14      806.50      807.73     88.76 o 
   0   6  14       21.08       51.04     52.39 o 
   1   6  14        1.03      -43.04     48.84 o 
   2   6  14      318.53      260.34     69.05 o 
   3   6  14      466.74      410.60     93.61 o 
   4   6  14      262.41      196.24     49.66 o 
   5   6  14      136.45       65.79     66.44 o 
   6   6  14      198.28      101.45     71.14 o 
   7   6  14      189.02      161.26     85.08 o 
  -8   7  14       73.08       33.31     52.42 o 
  -7   7  14      194.81      244.16     83.80 o 
  -6   7  14        7.91      -25.82     56.93 o 
  -5   7  14      104.60       48.59     58.75 o 
  -4   7  14       30.89       41.76     60.40 o 
  -3   7  14      372.28      369.48    114.40 o 
  -2   7  14      311.97      335.30     65.46 o 
  -1   7  14       40.73      -11.43     52.86 o 
   0   7  14      190.97      239.64     64.67 o 
   1   7  14      545.61      651.29     72.59 o 
   2   7  14       94.72       44.70     53.63 o 
   3   7  14       69.52       79.44     48.49 o 
   4   7  14      200.43      217.90     53.77 o 
   5   7  14      277.34      253.31     53.98 o 
   6   7  14      105.46       82.31     75.95 o 
  -7   8  14        1.70       -0.50     68.16 o 
  -6   8  14       41.86       10.33     65.16 o 
  -5   8  14        1.23       47.54     61.17 o 
  -4   8  14      464.83      271.88     70.04 o 
  -3   8  14        6.18      -18.77     55.92 o 
  -2   8  14      525.96      406.07     73.73 o 
  -1   8  14      536.59      412.85    100.08 o 
   0   8  14      228.50      232.36     76.42 o 
   1   8  14       55.47       33.29     56.39 o 
   2   8  14      399.97      497.14     73.50 o 
   3   8  14      190.51      172.24     60.31 o 
   4   8  14       73.79       95.54     52.36 o 
   5   8  14        1.80        5.14     52.55 o 
  -5   9  14        6.77       40.29     65.63 o 
  -4   9  14       37.95       20.72     62.28 o 
  -3   9  14      358.77      281.95     74.27 o 
  -2   9  14       25.55       43.40     61.15 o 
  -1   9  14        4.93       -7.00     59.86 o 
   0   9  14        9.77       14.32     63.53 o 
   1   9  14      279.83      402.15     77.05 o 
   2   9  14        7.57       27.27     66.03 o 
   3   9  14        2.56      -32.56     65.93 o 
   4   9  14        3.40       27.80     58.90 o 
  -3  10  14        6.51        7.88     67.12 o 
  -2  10  14      190.78      169.48     84.90 o 
  -1  10  14       42.25       18.98     70.58 o 
   0  10  14      172.95      115.47     73.49 o 
   1  10  14       27.42       16.55     70.35 o 
   2  10  14       49.54       52.40     69.02 o 
  -9   0  15       91.16       92.68     77.88 o 
  -7   0  15      835.10      682.23     90.82 o 
  -5   0  15       73.73       52.48     46.31 o 
  -3   0  15      955.18     1090.06     69.18 o 
  -1   0  15        0.08       -6.37     67.46 o 
   1   0  15     2378.57     2236.40    157.49 o 
   3   0  15      398.44      501.72    106.86 o 
   5   0  15      533.93      858.55    144.07 o 
   7   0  15       61.52       72.93    141.93 o 
 -10   1  15        2.37       39.15     58.12 o 
  -9   1  15       25.95       37.73     55.97 o 
  -8   1  15      531.46      542.93    116.15 o 
  -7   1  15       59.27       41.46     52.30 o 
  -6   1  15      240.48      225.25     43.43 o 
  -5   1  15       26.62       41.98     36.90 o 
  -4   1  15      882.76      791.13     59.11 o 
  -3   1  15       34.84       12.78     29.34 o 
  -2   1  15      351.81      406.05     46.53 o 
  -1   1  15       34.36       28.25     35.32 o 
   0   1  15      345.09      441.87     90.38 o 
   1   1  15        7.14       12.88     50.58 o 
   2   1  15     1007.96     1042.01    112.30 o 
   3   1  15       63.11       73.36     61.02 o 
   4   1  15      109.84       81.82     64.93 o 
   5   1  15        3.30       54.92     73.10 o 
   6   1  15      267.01      469.72     98.57 o 
   7   1  15       57.78       87.85     95.53 o 
   8   1  15       15.00       -6.31     96.42 o 
  -9   2  15       97.50       64.13     71.52 o 
  -8   2  15       78.92       80.52     48.76 o 
  -7   2  15      460.39      372.50     51.28 o 
  -6   2  15      338.10      257.14     45.80 o 
  -5   2  15       77.04       84.79     38.51 o 
  -4   2  15       13.91       22.05     35.36 o 
  -3   2  15      681.07      776.18     57.46 o 
  -2   2  15      873.51      902.85     58.53 o 
  -1   2  15       38.04       55.23     37.40 o 
   0   2  15       30.51       49.61     37.94 o 
   1   2  15      443.88      456.37    104.09 o 
   2   2  15      138.16      249.85     64.23 o 
   3   2  15       28.55       19.68     60.05 o 
   4   2  15      129.33      201.64     76.89 o 
   5   2  15      414.46      453.60     90.17 o 
   6   2  15      113.77      167.64     89.28 o 
   7   2  15       37.28        1.57     87.43 o 
   8   2  15      120.14      146.88    108.91 o 
  -9   3  15      133.88      115.84     52.40 o 
  -8   3  15      131.06      137.22     51.41 o 
  -7   3  15       95.44      147.83     47.84 o 
  -6   3  15        0.91        4.66     40.76 o 
  -5   3  15      333.50      331.14     50.45 o 
  -4   3  15      230.19      239.66     57.71 o 
  -3   3  15       96.05      129.71     49.64 o 
  -2   3  15       22.33       56.53     38.32 o 
  -1   3  15      514.46      527.53     50.97 o 
   0   3  15       17.66       50.05     38.66 o 
   1   3  15       92.00       80.09     56.58 o 
   2   3  15       53.85       25.46     55.39 o 
   3   3  15      481.55      623.06     84.59 o 
   4   3  15       95.61       99.42     70.77 o 
   5   3  15       42.14      125.21     81.60 o 
   6   3  15       16.14       -7.84     77.07 o 
   7   3  15       32.68      113.64     95.55 o 
   8   3  15       31.16       25.45     95.12 o 
  -9   4  15        0.75      -22.60     51.76 o 
  -8   4  15        2.63       19.19     48.86 o 
  -7   4  15        3.57       11.47     42.90 o 
  -6   4  15      471.75      505.81     53.42 o 
  -5   4  15       34.86       12.19     53.22 o 
  -4   4  15      560.26      546.74     68.52 o 
  -3   4  15       61.41       84.85     50.59 o 
  -2   4  15       42.70       42.58     49.11 o 
  -1   4  15        7.60       26.04     39.95 o 
   0   4  15     1049.86      976.59     64.03 o 
   1   4  15        5.26        9.61     40.00 o 
   2   4  15     1239.92     1361.88    125.96 o 
   3   4  15        0.84        7.20     54.86 o 
   4   4  15      510.90      635.71     94.28 o 
   5   4  15       12.50       31.52     60.84 o 
   6   4  15        7.26       16.93     72.83 o 
   7   4  15        0.06       -3.20     77.01 o 
  -8   5  15        2.36      -33.97     46.95 o 
  -7   5  15        7.17      -16.12     43.36 o 
  -6   5  15        4.98      -37.52     58.78 o 
  -5   5  15     1241.98     1029.28     86.92 o 
  -4   5  15        1.00       17.63     55.74 o 
  -3   5  15       11.06        2.69     51.61 o 
  -2   5  15       75.41       66.67     52.57 o 
  -1   5  15      911.44      904.30     76.83 o 
   0   5  15       17.06       -1.11     50.29 o 
   1   5  15       48.28       59.31     46.47 o 
   2   5  15        0.27        6.25     40.45 o 
   3   5  15      588.34      743.15     97.35 o 
   4   5  15        7.55       -3.86     58.40 o 
   5   5  15        0.18       25.76     66.49 o 
   6   5  15        9.41       17.12     68.21 o 
   7   5  15      349.23      316.11    145.41 o 
  -8   6  15      126.60      130.14     55.50 o 
  -7   6  15      150.35       94.29     65.15 o 
  -6   6  15       41.88      110.84     67.66 o 
  -5   6  15        7.13       -3.75     56.60 o 
  -4   6  15      184.70      150.87     73.13 o 
  -3   6  15       76.92       27.57     58.38 o 
  -2   6  15      461.94      480.57     75.89 o 
  -1   6  15       14.60       29.59     67.73 o 
   0   6  15      452.36      432.57    121.51 o 
   1   6  15      277.77      261.13    117.48 o 
   2   6  15       75.83       77.88     51.65 o 
   3   6  15       44.93       64.75     48.30 o 
   4   6  15        9.84        3.55     60.54 o 
   5   6  15      163.58       51.93     72.61 o 
   6   6  15      116.67       77.44     76.16 o 
  -7   7  15        6.79       -3.24     67.72 o 
  -6   7  15      103.02       84.02     68.68 o 
  -5   7  15      209.52      278.46     72.75 o 
  -4   7  15      245.71      165.04     67.66 o 
  -3   7  15        0.51      -13.59     56.16 o 
  -2   7  15      158.67      166.50     62.28 o 
  -1   7  15      573.70      635.29     78.77 o 
   0   7  15      215.27      175.49     65.73 o 
   1   7  15        2.68       40.65     68.61 o 
   2   7  15      288.58      263.38     69.54 o 
   3   7  15      231.48      149.93     54.21 o 
   4   7  15      185.83      181.91     56.28 o 
   5   7  15       18.92       25.86     74.66 o 
  -6   8  15       26.33       25.39     67.78 o 
  -5   8  15        0.30      -20.89     60.90 o 
  -4   8  15       42.68       21.57     63.77 o 
  -3   8  15      348.23      282.47     74.89 o 
  -2   8  15      201.31      261.47     76.34 o 
  -1   8  15       20.13       14.63     63.15 o 
   0   8  15       64.39       70.93     66.91 o 
   1   8  15      150.80      225.48     73.74 o 
   2   8  15       34.99       30.96     65.67 o 
   3   8  15       50.17       60.92     67.88 o 
   4   8  15       96.46       68.73     64.43 o 
  -4   9  15      117.02      182.03     75.92 o 
  -3   9  15       12.23       -8.61     70.81 o 
  -2   9  15      200.62      218.39     74.10 o 
  -1   9  15       25.58      215.67    127.53 o 
   0   9  15       90.38       67.53     70.31 o 
   1   9  15        0.11      -29.60     68.27 o 
   2   9  15      181.78      208.77     77.27 o 
   3   9  15        4.83       -7.23     69.17 o 
  -8   0  16      505.50      436.40     91.58 o 
  -6   0  16      116.03        3.48     70.48 o 
  -4   0  16      701.55      566.78     64.08 o 
  -2   0  16      996.47     1026.53    126.31 o 
   0   0  16      195.99      167.23     80.95 o 
   2   0  16      173.19      115.29     87.21 o 
   4   0  16      160.22      316.77    111.92 o 
   6   0  16      225.11      483.34    146.96 o 
   8   0  16       45.99      -74.03    127.86 o 
  -9   1  16      140.01      120.24     61.49 o 
  -8   1  16       14.41       21.13     52.64 o 
  -7   1  16      276.99      331.52     62.51 o 
  -6   1  16       26.33       18.65     41.05 o 
  -5   1  16       52.43       53.70     40.07 o 
  -4   1  16       39.79       24.36     34.20 o 
  -3   1  16     1133.89     1097.53     65.47 o 
  -2   1  16       87.80       88.62     42.30 o 
  -1   1  16       27.64        6.22     53.00 o 
   0   1  16       30.17       -9.91     49.50 o 
   1   1  16      445.34      324.13     98.22 o 
   2   1  16       64.83       89.14     59.42 o 
   3   1  16        1.12      -16.67     62.58 o 
   4   1  16        0.33      -30.73     70.31 o 
   5   1  16      327.92      413.19    103.13 o 
   6   1  16       90.46      119.54     90.67 o 
   7   1  16        3.95       10.96     99.07 o 
  -9   2  16       49.31       38.46     62.76 o 
  -8   2  16      203.23      184.34     60.21 o 
  -7   2  16       62.35       17.14     46.63 o 
  -6   2  16       36.98       19.84     43.65 o 
  -5   2  16       99.76      102.77     42.10 o 
  -4   2  16      213.90      288.04     61.13 o 
  -3   2  16       65.10       55.15     43.06 o 
  -2   2  16        1.12      -14.31     39.98 o 
  -1   2  16      215.60      238.42     45.81 o 
   0   2  16      615.10      484.20    102.73 o 
   1   2  16      172.71      146.92     61.98 o 
   2   2  16        1.93        3.69     54.88 o 
   3   2  16       64.14      142.08     70.32 o 
   4   2  16      285.34      269.43     79.95 o 
   5   2  16        7.17      -49.17     73.56 o 
   6   2  16       36.65       -9.04     81.98 o 
   7   2  16       87.60      101.23    101.30 o 
  -8   3  16        1.20        6.71     49.50 o 
  -7   3  16      282.91      193.90     51.92 o 
  -6   3  16      384.30      380.90     52.66 o 
  -5   3  16       68.29       84.38     60.18 o 
  -4   3  16      333.11      293.21     64.28 o 
  -3   3  16        8.08       11.67     79.09 o 
  -2   3  16      378.91      350.64     95.85 o 
  -1   3  16      117.28       61.14     43.16 o 
   0   3  16      250.14      203.15     64.54 o 
   1   3  16       10.61       -7.03     55.25 o 
   2   3  16      277.10      364.37     73.47 o 
   3   3  16       25.74       19.45     62.70 o 
   4   3  16      326.99      366.17     86.10 o 
   5   3  16       50.92        7.49     76.58 o 
   6   3  16      140.53      252.37     95.13 o 
   7   3  16        4.84       21.03     91.58 o 
  -8   4  16        3.09       23.56     51.27 o 
  -7   4  16      260.01      296.95     55.63 o 
  -6   4  16       10.20      -13.71     59.63 o 
  -5   4  16      393.92      376.67    104.95 o 
  -4   4  16      119.86       87.11     59.29 o 
  -3   4  16      221.15      227.91     63.24 o 
  -2   4  16       27.22       37.55     54.87 o 
  -1   4  16      522.49      549.07     69.44 o 
   0   4  16      111.83      136.81     45.61 o 
   1   4  16       15.24      -30.88     55.55 o 
   2   4  16        0.15        3.93     61.81 o 
   3   4  16      651.50      645.58     90.30 o 
   4   4  16        3.09      -19.33     74.59 o 
   5   4  16        0.03      -39.72     64.22 o 
   6   4  16       60.54       37.21     71.97 o 
   7   4  16      409.42      387.58    152.52 o 
  -7   5  16      148.44      126.96     70.49 o 
  -6   5  16      310.69      299.68     71.12 o 
  -5   5  16       53.07       85.53     60.33 o 
  -4   5  16        3.99       21.76     58.45 o 
  -3   5  16        3.40      -29.36     51.27 o 
  -2   5  16      255.86      271.14     65.18 o 
  -1   5  16       75.41       29.68     57.97 o 
   0   5  16      170.53       97.32     59.18 o 
   1   5  16       34.51       20.43     47.37 o 
   2   5  16      527.06      546.42     88.28 o 
   3   5  16        2.48       12.91     57.94 o 
   4   5  16      194.50      192.24     93.74 o 
   5   5  16       26.58       -6.81     67.89 o 
   6   5  16      117.25       53.94     74.99 o 
  -7   6  16       50.68       24.13     65.31 o 
  -6   6  16       50.81       66.03     67.12 o 
  -5   6  16      283.49      319.52     75.42 o 
  -4   6  16       84.54      100.58     66.45 o 
  -3   6  16       15.37       65.69     62.44 o 
  -2   6  16       77.92       61.55     61.59 o 
  -1   6  16      415.95      381.15     69.43 o 
   0   6  16       37.04       30.83     58.80 o 
   1   6  16        3.67       -3.22     58.35 o 
   2   6  16        0.88       -5.76     48.84 o 
   3   6  16      582.74      404.70    161.35 o 
   4   6  16        1.49       13.45     68.20 o 
   5   6  16        0.62      -24.67     73.68 o 
  -6   7  16        2.57        1.14     63.13 o 
  -5   7  16      111.19       45.76     67.34 o 
  -4   7  16       49.02       72.86     66.45 o 
  -3   7  16      257.01      354.18     78.93 o 
  -2   7  16      170.06      288.33     73.63 o 
  -1   7  16        9.47       -0.01     60.92 o 
   0   7  16      104.95       54.97     64.61 o 
   1   7  16      297.34      361.53     74.21 o 
   2   7  16       11.30       11.61     66.37 o 
   3   7  16       15.44       29.18     66.66 o 
   4   7  16        8.07      -18.56     70.46 o 
  -4   8  16      379.23      321.07     78.91 o 
  -3   8  16       10.10       39.58     66.72 o 
  -2   8  16       45.64       57.44     67.55 o 
  -1   8  16      180.59      193.15     75.04 o 
   0   8  16      273.62      256.56     76.28 o 
   1   8  16        2.28      -30.58     68.23 o 
   2   8  16      233.94      297.63     81.48 o 
   3   8  16        8.32        1.29     69.86 o 
  -1   9  16       34.98       13.43     64.88 o 
   0   9  16        9.34       27.99     70.90 o 
  -7   0  17      270.59      282.83     90.10 o 
  -5   0  17      306.23      293.02     83.46 o 
  -3   0  17      885.92      870.56    126.24 o 
  -1   0  17      350.53      459.56    107.52 o 
   1   0  17      185.12      184.64     91.44 o 
   3   0  17       27.33      -14.42     90.62 o 
   5   0  17      333.80      327.30    132.64 o 
   7   0  17       21.35       -3.17    135.05 o 
  -8   1  17      337.06      269.13     65.76 o 
  -7   1  17       79.33       59.89     58.14 o 
  -6   1  17       28.10       17.65     43.52 o 
  -5   1  17       32.40       12.39     43.53 o 
  -4   1  17      480.55      577.22     85.25 o 
  -3   1  17       10.55       29.98     45.05 o 
  -2   1  17       19.19       42.80     61.15 o 
  -1   1  17      226.28      251.69     66.82 o 
   0   1  17      521.46      422.96     73.76 o 
   1   1  17      310.87      259.72     71.34 o 
   2   1  17       26.34       34.56     63.18 o 
   3   1  17       16.69       -0.88     66.39 o 
   4   1  17      231.47      276.78     85.19 o 
   5   1  17        5.77      -15.03     78.15 o 
   6   1  17       27.05       17.16     91.30 o 
   7   1  17      102.98      146.42    100.08 o 
  -8   2  17        1.43       85.67     62.18 o 
  -7   2  17      138.77      130.54     49.15 o 
  -6   2  17      213.55      212.32     56.00 o 
  -5   2  17      128.84       44.61     58.64 o 
  -4   2  17       42.13       59.67     56.10 o 
  -3   2  17      406.45      346.16     62.16 o 
  -2   2  17      410.49      370.87     72.10 o 
  -1   2  17       88.13      106.15     60.38 o 
   0   2  17      131.93      206.09     66.65 o 
   1   2  17      314.97      351.48     75.55 o 
   2   2  17       76.10      103.88     69.19 o 
   3   2  17      306.04      211.24     78.51 o 
   4   2  17      221.08      240.61     83.58 o 
   5   2  17      181.58      319.24     95.86 o 
   6   2  17      323.22      447.09    109.64 o 
  -8   3  17       29.55       16.55     51.24 o 
  -7   3  17       82.15      103.01     51.69 o 
  -6   3  17      180.73      176.74     69.25 o 
  -5   3  17      144.38      245.91     70.04 o 
  -4   3  17      342.09      249.69     64.04 o 
  -3   3  17      136.20      201.15     79.78 o 
  -2   3  17      103.74      127.36     59.49 o 
  -1   3  17      231.89      236.19     70.73 o 
   0   3  17       97.79       79.19     94.03 o 
   1   3  17        5.13       43.49     64.67 o 
   2   3  17       94.19      103.37     69.99 o 
   3   3  17      539.37      785.76     99.20 o 
   4   3  17       93.02       90.99     78.30 o 
   5   3  17        1.66       13.52     82.70 o 
   6   3  17       30.54       31.04     92.03 o 
  -7   4  17      140.47      100.87     69.82 o 
  -6   4  17      372.46      277.66     76.72 o 
  -5   4  17        8.55      -23.84     60.72 o 
  -4   4  17        4.31       67.31     60.85 o 
  -3   4  17       18.83       51.92     60.30 o 
  -2   4  17      515.41      667.47     75.55 o 
  -1   4  17        0.31      -21.27     57.12 o 
   0   4  17        7.61        6.08     66.20 o 
   1   4  17      120.42       95.32     68.54 o 
   2   4  17      545.53      586.75     89.85 o 
   3   4  17        8.55      -12.45     67.92 o 
   4   4  17      133.92      217.63     84.46 o 
   5   4  17       34.03      -12.74     81.98 o 
   6   4  17       58.67       49.25     91.06 o 
  -6   5  17       52.43       29.43     67.77 o 
  -5   5  17      159.36      151.94     69.33 o 
  -4   5  17       21.29       35.32     64.85 o 
  -3   5  17       94.95      139.16     64.91 o 
  -2   5  17       48.03        7.54     59.94 o 
  -1   5  17      609.98      608.75     80.92 o 
   0   5  17       37.15        0.26     60.18 o 
   1   5  17       43.17      278.36    110.41 o 
   2   5  17        2.01        0.05     71.91 o 
   3   5  17      455.47      496.19     95.43 o 
   4   5  17       34.86       81.68     83.47 o 
   5   5  17        0.20        8.74     73.42 o 
  -6   6  17       61.74       77.16     70.51 o 
  -5   6  17        2.20       28.75     66.26 o 
  -4   6  17       34.27       37.67     68.36 o 
  -3   6  17       63.12      122.40     69.90 o 
  -2   6  17       85.69       58.44     65.05 o 
  -1   6  17       45.48        5.73     63.63 o 
   0   6  17      276.43      202.29     71.42 o 
   1   6  17       72.22       17.94     65.32 o 
   2   6  17       91.68       96.43    106.83 o 
   3   6  17       33.18      -25.27     78.09 o 
   4   6  17       49.21       55.07     74.13 o 
  -4   7  17      110.12       97.79     73.52 o 
  -3   7  17        5.42       24.15     72.34 o 
  -2   7  17       31.10       19.27     66.14 o 
  -1   7  17      183.19      244.30     71.51 o 
   0   7  17      338.30      213.43     78.81 o 
   1   7  17        0.21      -15.97     67.07 o 
   2   7  17        3.41      -42.92    101.77 o 
   3   7  17      103.44       59.09    117.32 o 
  -2   8  17       49.50       85.70     69.79 o 
  -1   8  17       47.81       42.29     72.51 o 
   0   8  17        0.04      -13.03     66.75 o 
   1   8  17      239.09      196.44     77.60 o 
  -6   0  18       55.27       79.50     82.91 o 
  -4   0  18      523.93      599.94    121.76 o 
  -2   0  18      108.79      128.89     94.06 o 
   0   0  18      379.79      418.88    107.89 o 
   2   0  18       21.82       56.65     95.51 o 
   4   0  18      479.35      476.73    144.34 o 
   6   0  18        5.68      -65.53    136.36 o 
  -7   1  18      132.93      202.07     65.75 o 
  -6   1  18        0.75      -79.95     84.73 o 
  -5   1  18      162.67      158.29     64.03 o 
  -4   1  18       39.79       93.27     98.81 o 
  -3   1  18      624.77      519.49     78.67 o 
  -2   1  18      130.86      149.00     68.38 o 
  -1   1  18      223.93      203.94     71.96 o 
   0   1  18      190.85      136.80     67.70 o 
   1   1  18      135.06      112.75     72.15 o 
   2   1  18        1.21       -8.94     67.32 o 
   3   1  18      110.04       86.11     77.27 o 
   4   1  18        7.14      116.55     85.13 o 
   5   1  18      167.08      247.66     99.13 o 
   6   1  18       54.76      129.62     97.37 o 
  -7   2  18      125.58      162.82     93.75 o 
  -6   2  18       51.11      -24.44     66.30 o 
  -5   2  18       78.73       74.21     67.25 o 
  -4   2  18      442.44      443.08     76.06 o 
  -3   2  18       24.47      -29.08     86.66 o 
  -2   2  18       28.07       40.04     63.18 o 
  -1   2  18      139.12      152.39     69.72 o 
   0   2  18      129.40      107.77     67.00 o 
   1   2  18       87.91      136.74     71.66 o 
   2   2  18        9.16       34.59     73.82 o 
   3   2  18      121.89      106.08     75.55 o 
   4   2  18       43.96       87.56     80.95 o 
   5   2  18       44.83      107.81     94.54 o 
  -7   3  18      118.64       91.88     71.52 o 
  -6   3  18      276.55      285.29     78.55 o 
  -5   3  18        4.20       15.72     64.59 o 
  -4   3  18       37.20       73.55     65.06 o 
  -3   3  18        1.47       29.14     63.21 o 
  -2   3  18      253.29      335.28    114.12 o 
  -1   3  18       21.42       38.99    105.35 o 
   0   3  18       87.11      116.24     71.95 o 
   1   3  18      157.58      124.64     75.50 o 
   2   3  18      298.06      187.72     77.38 o 
   3   3  18       25.32       91.87     80.03 o 
   4   3  18       83.42      104.85     83.97 o 
   5   3  18        3.92      -26.31     81.87 o 
  -6   4  18       25.92       41.40     70.26 o 
  -5   4  18      145.19      185.37     76.28 o 
  -4   4  18        1.86      -10.29     61.84 o 
  -3   4  18      152.06      183.95     72.69 o 
  -2   4  18        0.16      -13.11     61.21 o 
  -1   4  18      287.58      256.78    116.12 o 
   0   4  18       86.91       85.11    105.80 o 
   1   4  18       64.94       72.75     71.00 o 
   2   4  18        0.96      -38.80     70.30 o 
   3   4  18      297.31      321.09     91.14 o 
   4   4  18       17.08        7.92     81.58 o 
  -5   5  18        2.36      -10.89     69.25 o 
  -4   5  18       13.96      -16.64     67.73 o 
  -3   5  18        5.53       60.03     65.04 o 
  -2   5  18      230.99      355.89     76.22 o 
  -1   5  18        1.94      -34.74     66.98 o 
   0   5  18       14.10       53.21    105.86 o 
   1   5  18        8.54       43.71    111.20 o 
   2   5  18      249.76      277.64     88.38 o 
   3   5  18        6.33        2.31     77.53 o 
   4   5  18       87.48       98.79     89.99 o 
  -4   6  18       29.01       37.18     69.16 o 
  -3   6  18       25.82       53.32     71.18 o 
  -2   6  18        0.26      -10.48     69.14 o 
  -1   6  18      182.46      220.49     75.74 o 
   0   6  18       35.78       32.97     70.80 o 
   1   6  18       78.50      105.52    116.98 o 
   2   6  18        0.12       21.54    106.17 o 
  -2   7  18       31.50       92.99     74.14 o 
  -1   7  18       28.16       40.06     73.51 o 
   0   7  18       10.70       58.51     73.28 o 
  -3   0  19      235.48      170.95    109.62 o 
  -1   0  19      788.33      872.18    141.00 o 
   1   0  19      475.84      468.30    128.61 o 
   3   0  19      352.18      420.43    140.62 o 
  -6   1  19       13.24      -40.27     92.92 o 
  -5   1  19        1.58       43.23    106.90 o 
  -4   1  19      359.77      276.50    119.36 o 
  -3   1  19       15.70      -26.40    101.08 o 
  -2   1  19       52.43       92.85     75.28 o 
  -1   1  19       75.08       89.41     68.97 o 
   0   1  19      497.99      496.10     84.37 o 
   1   1  19      134.16      102.83     73.79 o 
   2   1  19       32.29      -15.65     71.86 o 
   3   1  19        5.24       63.96     77.47 o 
   4   1  19      278.15      425.00    104.12 o 
  -6   2  19       60.31       26.65     70.33 o 
  -5   2  19       19.72      -12.27     70.41 o 
  -4   2  19        8.40       51.42    102.97 o 
  -3   2  19       68.80       57.44    110.82 o 
  -2   2  19      212.97      175.18    109.24 o 
  -1   2  19       28.71       43.78     72.64 o 
   0   2  19       76.06       80.62     72.96 o 
   1   2  19       26.09       22.66     73.77 o 
   2   2  19       33.88       -3.34     73.10 o 
   3   2  19       76.39      107.51     86.43 o 
   4   2  19       16.00       29.81     83.26 o 
  -5   3  19       47.85       50.33     76.65 o 
  -4   3  19       76.00      114.12     75.29 o 
  -3   3  19      282.95      227.53    115.64 o 
  -2   3  19       60.95       41.88    105.00 o 
  -1   3  19      276.57      198.65    115.47 o 
   0   3  19      157.40      162.69     74.37 o 
   1   3  19       67.26       94.75     76.45 o 
   2   3  19        9.29       24.09     78.29 o 
   3   3  19      210.94      267.21     92.70 o 
   4   3  19       41.44      -24.34     77.21 o 
  -4   4  19       39.04       32.83     71.91 o 
  -3   4  19        6.67       57.62     73.09 o 
  -2   4  19      165.29      182.37    117.81 o 
  -1   4  19        2.01       19.38    106.59 o 
   0   4  19       15.81       42.40    115.57 o 
   1   4  19       53.63       35.57     79.95 o 
   2   4  19      277.35      370.44     93.87 o 
   3   4  19        2.37      -22.52     76.26 o 
  -3   5  19       73.22       67.48     75.76 o 
  -2   5  19        2.21       59.47     72.99 o 
  -1   5  19      215.74      212.42    124.17 o 
   0   5  19        0.87        4.99    109.10 o 
   1   5  19      176.58      141.24    121.21 o 
   2   5  19       14.34       -8.84     98.88 o 
  -2   0  20        7.30       64.67    115.23 o 
   0   0  20      463.80      526.16    134.81 o 
   2   0  20        0.40       20.75    115.16 o 
  -4   1  20        0.13        4.16    118.32 o 
  -3   1  20      161.96      174.08    114.95 o 
  -2   1  20      161.60      117.31     82.79 o 
  -1   1  20      197.82      199.11     84.63 o 
   0   1  20        4.01       -2.15     69.38 o 
   1   1  20      152.03      102.34     77.39 o 
   2   1  20       39.68       -4.34     75.13 o 
  -4   2  20      129.99      109.79    125.58 o 
  -3   2  20       54.03      179.45    127.06 o 
  -2   2  20        0.65      -30.53    112.64 o 
  -1   2  20      126.78      138.67     83.06 o 
   0   2  20      206.19      223.75     88.47 o 
   1   2  20        0.62      -15.95     75.16 o 
   2   2  20        0.00       29.33     81.55 o 
  -3   3  20        4.86      -11.87    116.98 o 
  -2   3  20      138.09       92.41    116.91 o 
  -1   3  20       73.34       52.11    118.46 o 
   0   3  20       24.70       -7.02    108.62 o 
   1   3  20       14.34       20.20     83.35 o 
  -1   4  20       61.92       31.97    111.75 o 
   0   4  20        1.87      -15.66    107.14 o 
                                                 
